# Supplementary material for: Correction: Lack of ANKMY2 suppresses kidney cystogenesis in embryonic- and adult-onset polycystic kidney disease
Source: PLoS Genet. 2026 Feb 17;22(2):e1012049. doi: 10.1371/journal.pgen.1012049 (PMC12912616; doi:10.1371/journal.pgen.1012049)
Supplement: S1 Data — All numerical data in figures and supplemental figures are provided in this spreadsheet. (XLSX) [file pgen.1012049.s001.xlsx]

## Sheet: Figure 1
Fig. 1B	2-KW / BW (mg/g)					Fig. 1C	Cystic Index (%)					Fig. 1F	Transcript levels of Lcn2
	HoxB7-Cre; Pkd1f/+; Ankmy2f/+	HoxB7-Cre; Pkd1f/f; Ankmy2+/+	HoxB7-Cre; Pkd1f/f; Ankmy2f/f	HoxB7-Cre; Pkd1f/+; Ankmy2f/f			HoxB7-Cre; Pkd1f/+; Ankmy2f/+	HoxB7-Cre; Pkd1f/f; Ankmy2+/+	HoxB7-Cre; Pkd1f/f; Ankmy2f/f	HoxB7-Cre; Pkd1f/+; Ankmy2f/f			HoxB7-Cre; Pkd1f/+; Ankmy2f/+	HoxB7-Cre; Pkd1f/f; Ankmy2+/+	HoxB7-Cre; Pkd1f/f; Ankmy2f/f	HoxB7-Cre; Pkd1f/+; Ankmy2f/f
	12.579	28.069	28.34	12.43			2.138	44.239	33.371	6.73			1.006	5.02	2.899	1.288
	11.89	35.358	21.457	12.381			2.138	44.375	34.526	4.154			1.648	5.648	3.369	1.659
	13.15	39.361	17.186	12.087			3.064	44.601	32.306	3.146			1.371	5.045	1.894
	12.148	26.079	20.48	10.57			4.971	48.674	38.529	1.969				6.104	2.595
	12.996	38.105	28.561	11.509			5.999	54.326	32.425	7.824				7.333	2.561
	10.808	38.611	30.789	9.852			2.787	49.857	31.07	2.275				8.943
	10.69	43.543	24.421	13.199				67.822	33.607	4.064				3.114
	11.901	17.574	19.669	10.217				48.614	40.312
	10.264	24.253	23.247	11.227				56.745	56.198
	11.552	45.613	23.576	10.971				64.786	48.662
	12.071	38.032		12.215				73.793	35.899
	13.085	37.756		11.803				40.385	46.492
	12.917	43.937		11.155				39.814	22.66
	12.457			12.401				53.789	30.167
	12.872			11.667				41.152	41.257
	12.925			12.296				55.942	42.853
	12.575							54.78
	12.642							44.374
	12.333							54.331
	12.838							65.814
	11.41							49.415
	11.548							61.959
	12.032							64.979
	11.961
	10.74
	11.699
	10.224
	11.729
	10.749
	9.43
	12.068
	11.794
	9.747
	10.941

## Sheet: Figure 2
Fig. 2A	dead animal numbers						Fig. 2C	2-KW / BW (mg/g)					Fig. 2D	Cystic Index (%)					Fig. 2E	% of pCREB positive cels in CD
	Days elapsed	HoxB7-Cre; Pkd1f/+; Ankmy2f/+	HoxB7-Cre; Pkd1f/f; Ankmy2+/+	HoxB7-Cre; Pkd1f/f; Ankmy2f/f	HoxB7-Cre; Pkd1f/+; Ankmy2f/f			HoxB7-Cre; Pkd1f/+; Ankmy2f/+	HoxB7-Cre; Pkd1f/f; Ankmy2+/+	HoxB7-Cre; Pkd1f/f; Ankmy2f/f	HoxB7-Cre; Pkd1f/+; Ankmy2f/f			HoxB7-Cre; Pkd1f/+; Ankmy2f/+	HoxB7-Cre; Pkd1f/f; Ankmy2+/+	HoxB7-Cre; Pkd1f/f; Ankmy2f/f	HoxB7-Cre; Pkd1f/+; Ankmy2f/f			HoxB7-Cre; Pkd1f/+; Ankmy2f/+	HoxB7-Cre; Pkd1f/f; Ankmy2+/+	HoxB7-Cre; Pkd1f/f; Ankmy2f/f	HoxB7-Cre; Pkd1f/+; Ankmy2f/f
	11		1				male	15.744	264.5	289.456	13.337		male	1.093	84.675	85.096				0	95.42	86.166	3.264
	12		2					13.063	230.784	204.936	12.49			1.863	87.256	76.7675				0	87.097	90.551	0
	13		1					14.042	230.251	215.481	12.916				84.354	82.18				5.263	96.923	96.753	0
	14		5						275.057	134.903					80.0846	85.021				0	82.716
	15		8	6						264.043					77.608	80.248				0
	16		12	11												74.764				2.296
	17		5	8			female	14.907	262.587	297.88	13.848		female	1.153	82.685	71.7535	2.051			5.376
	18		4	3				13.292	308.99	161.541	13.876			1.884	82.698	77.9205	1.142
	19		3	3				13.149	127.114	294.702	13.466			1.821	71.028		0.522
	20			1					285.301		13.601				76.8035		1.456
	21			2					297.711
	22			3
	23
	24
	total animal	77	41	37	37

## Sheet: Figure 3
Fig. 3C	2-KW / BW (mg/g)					Fig. 3D	Cystic Index (%)					Fig. 3F	Cystic area (µm2)					Fig. 3G	BUN values (mg/dl)
	Con	Pkd1	Dko	Ank			Con	Pkd1	Dko	Ank			Pkd1-LTL+	DKO-LTL+	Pkd1-AQP2+	DKO-AQP2+			Con	Pkd1	Dko	Ank
	13.368	127.342	38.904	11.381			3.835	55.062	24.596	3.004		average							19.7	381.6	21.9	21.6
	11.2	189.219	79.966	10.483			5.513	63.676	40.142	1.204		animal 1	43447.2	10873	20940.3	10087.6			25.4	53.6	19.4	19.9
	11.584	212.791	46.021	10.905			2.809	57.911	35.064	1.453		animal 2	18883.5	11355.4	15943.4	5565.88			17.6	24.3	18.5	19.9
	10.065	77.094	28.146				2.818	40.982	22.131	1.837		animal 3	29884.3	12976.1	6660.36	7393.86				44	34
	11.095	61.047	18.348				1.65	33.248	15.315	2.685										196.3	18
	9.126	68.038	174.425				2.041	38.639	57.736	1.375		each cystic area								231.4	30.3
	11.581	47.734	45.575				2.469	34.677	28.806			animal 1	67343.9	3444.92	8900.25	12283.1				137.9	23.8
	10.766	129.357	132.44				3.753	47.534	49.299				8824.2	12959.1	4964.77	4227.45				178.4	19.8
	11.329	69.694	30.141				5.06	40.54	18.487				18800.6	13003.5	9415.32	1779.71				44.6	19.2
	9.262	32.537	20.377				6.927	24.408	11.532				19090.1	3399.71	35425.7	18997.5				30.7	25.2
	10.285	62.431	13.964				3.487	39.999	23.879				3645.2	14847	16353.3	3319.85
	9.404	173.748	15.355				11.14	53.391	19.092				16961.8	17301.9	59644.9	3838.3			CI	BUN
	13.782		43.548				3.944	51.905	31.374				12897.4	7110.41	141571	5076.74				Con	Pkd1	Dko	Ank
	9.858						4.76	60.669	22.842				16262.1	8778.14	5421.95	3346.47			1.65	25.4
							4.555	50.194	39.749				13685	5593.93	7120.54	3558.16			2.469	19.7
								47.081	31.191				96080.8	7101.1	6003.78	7928.85			5.06	17.6
								33.934	21.726				85579.6	3115.76	4754.77	4733.65			63.676		381.6
								38.521	20.84				7985.89	6127.59	8023.49	12574.2			40.982		53.6
								31.477	56.6				36727.5	5811.95	36669.2	14094.9			33.248		24.3
								51.19	34.013				118757	17397.8	57611.2	16697.7			40.54		44
								42.086	49.525				40673.5	6111.11	4189.42	6917.3			53.391		196.3
								29.418	18.402				21607.1	18846.7	9454.62	9464.33			55.062		231.4
								40.272	11.846				78921.7	13371.5	9609.69	14851.6			52.261		137.9
								44.95	16.252				18252.2	25021.2	17209	10813.9			57.911		178.4
									22.414				44716.8	10460.2	16960.5	5860.12			55.831		44.6
									33.729				33942.6	15737.3	11929.4	20796.3			39.999		30.7
													5602.8	20268.9	4700.27	28077.4			35.064			21.9
													16446.3	6023.64	42866.5	4816.89			22.131			19.4
													48199.3	18685.7	10636.9	13744.6			15.315			18.5
													50758.6	21489.6	3721.26	2552.1			28.806			34
													112780	8825.04	40919	7911.94			18.487			18
													19822.8	6193.5	14484	25777.5			40.142			30.3
													89883.1	9266.17	16417.6	5985.61			31.545			23.8
													89203.6	6170.68	6749.56	11809			11.532			19.8
													87105.8	7482.65	3682.38	6054.06			23.879			19.2
													22857.4	6242.94	12797.7	14738.4			19.092			25.2
																			3.004				19.9
												animal 2	17179.8	4326.32	48764.2	20455.3			1.204				19.9
													15520.5	8348.42	11104.6	3145.76			1.453				21.6
													14464.6	4901.81	15201.5	1427.32
													15538.3	10954.6	5518.29	17752.8
													31750.9	7443.35	56717.1	2102.11
													10030.5	7704.48	18653.6	12440.2
													5558.43	19267.5	16903.5	3174.07
													3223.51	3340.97	7838.85	5302.38
													4664.77	9442.78	23958.9	2613.79
													6069.28	6608.43	3762.66	3632.95
													61498.9	16552.3	4038.16	4970.27
													20110.1	7070.68	17217	4075.34
													18976	3819.28	5579.14	21209.5
													19475.4	4123.09	10383.8	16175.9
													16109.9	20564.3	4111.68	5896.46
													9212.5	14488.7	12033.3	3526.89
													14416.4	21497.3	29325.5	13186.9
													21304.6	9954.47	58830.2	2124.92
													22278.1	31669.8	5442.23	2178.58
													8607.01	13140.8	4738.72	2164.64
													12569.5	16644.9	26972.9	2140.13
													12047.7	16303.9	14328.5	1579.85
													10523.6	13546.9	4822.8	1655.49
													20116.8	8009.97	2182.81	1260.42
													16881.9	7907.3	2547.88	1355.91
													75966.1	19963.5	21007.1	1226.62
													26075.4	11854.6	6087.44	998.447
													31000	9707.29	7364.76	1430.7
													10811.4	4707.87	18876.7	5387.31
													14524.2	6796.88	13988.8	2385.63
												animal 3	6335.47	4946.18	1933.94	4700.27
													4733.22	8710.11	5743.5	2621.82
													4605.2	15866.6	2277.88	7635.61
													3725.48	7891.24	10251.1	9815.04
													22515.1	14432.9	1349.57	7387.58
													6373.5	23341.2	19144.6	10962.2
													8002.37	13365.6	9512.08	19821.5
													8743.91	8209.41	2615.06	8319.27
													15496.4	8399.13	4531.68	4254.07
													17466.3	7070.68	3455.48	3199.85
													239009	7310.68	7296.31	4505.06
													31197.4	7814.76	4323.79	3490.97
													13961.8	12839.1	6194.77	2604.92
													20007.8	20133.3	5392.38	23479.8
													68630.9	8262.23	3461.82	5785.33
													27830.2	22851.1	6961.67	3355.76
													29895.1	11485.7	15956.6	2312.11
													28202.9	10448.8	7656.31	4948.29
													21821.8	9561.09	7211.81	4058.01
													15343	11539	8053.07	7838
													12650.7	18359.9	4162.8	6723.36
													64545	16355.9	4905.62	5429.98
													43836.2	9361.24	6975.19	15509.1
													52227.7	7141.67	8937.86	9536.17
													20195.4	20029.4	11037	4971.53
													35997.3	12333.8	2083.94	3059.99
													13053.3	8605.32	5710.54	8790.82
													28434.8	34501.6	7149.27	10285.3
													17129.1	14175.6	8735.04	9983.63
													14563.5	13938.5	6790.12	6430.54

## Sheet: Figure 4
Fig. 4B												Fig. 4D										Fig. 4E	Kim1 relative Expression / Hprt
	LTL+ Ki67						LTL+ Ki67						Con		Pkd1		DKO		Ank				Con	Pkd1	DKO	Ank
	Control	Pkd1	DKO	Ank		Cyst Index	Con	Pkd1	DKO	Ank			ERK	pERK	ERK	pERK	ERK	pERK	ERK	pERK			1.068	127.065	49.237	0.129
	0	20.3704	4.78723	1.01523		2.041	0					sample1	1	1	2.6	2.12	1.05	0.75	0.35	0.45			0.303	167.507	35.17	0.605
	0.462963	7.35294	1.79372	0.434783		2.469	0.462963					sample2	1	1	12.34	2.18	2.28	0.8	2.18	1.1			1.001	234.855	4.059	0.508
		8.90805	6.84211			47.534		20.3704				sample3	1.42	0.79	2.47	1.48	1.2	0.96	1.02	1				176.882	14.603
		9.41176	2.85714			40.54		7.35294				sample4	1	1	2.73	2.08	1.73	1.08	0.52	0.59				222.637	26.5
		13.7421	3.96694			53.391		8.90805				sample5			3.23	1.2	1.66	1.07						78.499	26.879
						51.905		9.41176				sample6			12.34	1.53	6.19	1.39
						40.982		13.7421															Kim1 relative Expression / Hprt
						22.131			4.78723													Cyst Index	Con	Pkd1	DKO	Ank
						15.315			1.79372													11.14	1.068
						18.487			6.84211													3.944	0.303
						22.414			2.85714													2.818	1.001
						24.596			3.96694													57.911		127.065
						1.453				1.01523												47.534		167.507
						3.004				0.434783												40.54		234.855
																						53.391		176.882
																						51.905		222.637
Fig. 4C	Aqp2+ Ki67						Aqp2+ Ki67															52.36		78.499
	Control	Pkd1	DKO	Ank		Cyst Index	Con	Pkd1	DKO	Ank												22.131			49.237
	0	10.0917	0.909091	0.406504		2.041	0															18.487			35.17
	0	11.4865	0.595238	0		2.469	0															23.879			4.059
		8.88031	3.26797			47.534		10.0917														19.092			14.603
		12.3404	0.546448			40.54		11.4865														24.596			26.5
		16.3399	3.003			53.391		8.88031														57.736			26.879
						51.905		12.3404														1.204				0.129
						40.982		16.3399														1.453				0.605
						22.131			0.909091													3.004				0.508
						15.315			0.595238
						18.487			3.26797
						22.414			0.546448
						24.596			3.003
						1.453				0.406504
						3.004				0

## Sheet: Figure 5
Fig. 5B	IMCD3		Ankmy2 ko			Fig .5D	IMCD3		Ankmy2 ko
	Clia positive cells (%)	AC5 positive cilia (%)	Clia positive cells (%)	AC5 positive cilia (%)			Clia positive cells (%)	AC6 positive cilia (%)	Clia positive cells (%)	AC6 positive cilia (%)
	93.8	99.3	85.84	13.4			91.8	53.73	95.63	15.4		Fig. 5G	wt				Ankmy2 ko				Ankmy2 ko + ADCY5
	87.3	97.8	81.37	10.84			85.7	51.6666	80	11.764			1	1	1	1	0.6612	0.51	0.77	0.72	1.49609	0.96
	99.2	96.7	83.51	13.15			90.9	50	97.33	6.85
	90.4	97	85.3	10			89.5	52.94	87.5	14.29			wt				Ankmy2 ko				Ankmy2 ko + ADCY6
	90.1	96	82	4.3									1	1	1	1	0.4879	0.823	0.84	0.37	0.816	1.3305
	82.1	96	87	7.5
	89	91	94	18
	85	84	88	24
	82	96	81	21

## Sheet: Figure 6
Fig. 6B																																				Fig. 6C
	cilia length (µm)																																				cilia length (µm)
	Con						Pkd1								Dko												Ank										Con								Pkd1
	LTL+			AQP2+			LTL+				AQP2+				LTL+						AQP2+						LTL+				AQP2+						LTL+				AQP2+				LTL+				AQP2+
	Animal 1	Animal 2	Animal 3	Animal 1	Animal 2	Animal 3	Animal 1	Animal 2	Animal 3	Animal 4	Animal 1	Animal 2	Animal 3	Animal 4	Animal 1	Animal 2	Animal 3	Animal 4	Animal 5	Animal 6	Animal 1	Animal 2	Animal 3	Animal 4	Animal 5	Animal 6	Animal 1	Animal 2	Animal 3	Animal 4	Animal 1	Animal 2	Animal 3	Animal 4			Animal 1	Animal 2	Animal 3	Animal 4	Animal 1	Animal 2	Animal 3	Animal 4	Animal 1	Animal 2	Animal 3	Animal 4	Animal 1
average	1.21094	1.57808	1.26463	2.17412	1.90286	1.60362	5.46541	3.11421	4.93649	4.90663	5.15231	3.87091	4.04719	4.54157	3.43121	3.005	2.5586	4.122	4.05662	4.48089	2.21303	2.82934	2.26	2.35798	3.51881	2.97869	2.7776	2.30777	2.4549	2.21697	1.93996	2.374	1.88202	1.95006		average	1.67894	1.54225	2.09171	2.39781	2.12929	2.55792	1.73885	1.60121	8.11944	3.36638	6.4138	6.27583	3.20263
	1.13	1	1.138	2.17	1.75	1.388	3.14	2.12	1.75	7.79	2.82	4.23	7.87	4.553	3.29	1.17	3.5	2.12	3.91	10.77	1.63	3.1	2.78	2.77	8.48	4.11	1.56	0.97	2.645	2.988	2.65	3.2	2.344	0.813			0.66	1.15	3.579	0.875	2.37	2.65	1.172	2.327	13.59	2.37	6.1	9.1	4.37
	0.69	1.56	0.988	1.85	1.24	3.35	7.57	1.5	0.89	7.528	3.04	3.63	4	3.35	5.2	3.1	2.13	3	3.29	4.55	3.29	3.22	2.49	1.96	5.24	3.58	2.04	3.2	2.298	1.817	1.98	3.22	2.137	2.298			1.56	1.15	4.913	0.727	2.76	1.34	2.263	0.488	7.09	3.09	9.19	5.2	2.44
	0.73	1.31	0.586	3.74	1.17	1.657	16.37	1.85	3.05	5.627	1.86	3.68	3.27	4.421	2.19	2.17	2.4		6.7	3.71	2.77	1.25	2.28	2.63	2.62	6.27	2.34	2.83	1.31	1.498	2.01	3.22	1.498	2.943			7.18	2.33	1.472	0.586	2.88	3.09	0.67	2.21	8.51	3.88	12.89	6.94	3.49
	1.24	1.09	2.62	1.98	2.04	1.463	5.09	1.03	7.6	3.263	7.36	2.69	5.38	4.013	7.7	2.83	2.28	3.86	3.49	3.38	4.94	2.46	2.39	3.09	2.62	6.07	7.18	2.33	1.633	1.398	1.34	1.39	1.172	2.569			3.38	1.5	4.515	1.902	2.21	2.17	1.788	0.586	9.57	1.18	4.27	7.21	1.24
	1.42	0.89	0.975	1.66	0.78	1.238	5.09	2.27	1.45	1.965	5.11	4.01	5.01	1.472	5.46	1.08	3.25	2.16	2.17	2.65	1.17	3.61	2.04	2.99	2.71	9.98	3.3	2.39	2.907	4.562	3.14	2.54	1.673	2.168			2.3	0.99	2.137	1.453	2.46	2.48	2.327	2.298	12.38	2.46	12.68	7.23	3.74
	1.47	1.41	0.65	1.18	3.14	1.09	13.83	4.89	8.07	5.42	7.66	3.74	4.32	3.852	4.22	2.91	0.98	2.26	2.21	6.43	2.54	1.86	1.63	1.03	2.39	1.04	2.39	2.18	2.62	1.6	2.21	3.13	2.907	2.767			2.83	1.63	1.657	4.076	3	3.22	2.875	3.023	13.46	2.77	6.91	6.2	2.19
	1.45	0.77	0.948	1.79	1.46	2.281	9.62	4.02	5.05	5.061	8.1	2.7	5.09	3.568	4.8	1.52	1.7	2.8	5.43	2.72	2.26	2.83	1.65	3.5	2.21	7.98	3.38	3.48	2.344	1.138	3.09	1.98	2.21	2.996			2.18	1.54	0.65	1.028	2.17	2.54	1.388	1.31	8.73	3.56	3.39	7.52	6.13
	1.17	1.38	0.65	1.73	1.27	1.75	3.74	1.79	5.74	5.482	3.12	1.96	2.77	1.788	5.69	2	1.47	1.73	7.15	3.79	2.65	5.52	0.79	2.49	6.2	2.28	3.23	2.42	0.875	0.988	2.04	2.93	2.081	1.75			3.98	2.04	4.878	2.168	1.85	2.93	1.895	0.813	6.99	2.33	7.22	5.2	3.09
	0.93	1.63	1.028	1.76	1.24	0.875	3.5	4.52	3.58	6.768	3.68	4.53	3	3.066	7.15	1.58	1.04	1.14	2.34	3.44	2.14	1.46	1.26	3.91	1.63	3.13	2.46	3.98	0.488	0.948	1.81	4.33	1.977	4.972			2.82	3.3	0.67	3.455	3.74	1.98	1.269	1.172	6.87	4.53	2.91	4.55	2.33
	0.69	0.87	3.808	1.27	3.31	0.363	5.24	2.34	13	3.671	7.99	2.76	4.42	1.902	2.87	1.53	0.69	2.12	5.62	3.48	1.09	7.36	2.08	3.48	4.79	2.08	2.3	3.01	1.138	2.113	2.17	2.98	1.533	1.902			1.85	3.23	1.6	1.028	1.98	3.14	1.041	2.327	11.92	2.76	5.95	4.68	2.57
	0.83	1.08	4.143	3.09	1.82	1.758	4.73	1.17	4.33	6.472	9.34	2.93	5.01	2.055	4.22	3.1	1.34	2.78	2.42	2.42	1.24	1.69	3.23	1.17	2.83	1.5	0.975	3.36	0.875	1.269	3.27	2.67	1.984	2.055			0.73	0.97	1.3	4.69	1.66	2.04	1.697	1.625	8.69	2.69	7.33	7.78	3.74
	0.79	0.77	3.266	2.21	2.04	1.895	7.56	2.8	4.96	3.624	6.75	3.33	6.01	1.398	2.19	4.78	1.34	3.6	3.22	2.61	2.44	1.53	1.52	2.64	11.82	2.72	3.193	2.82	3.393	0.948	2.65	2.99	1.379	2.263			1.47	2.33	0.948	2.767	1.18	3.27	1.183	1.633	10.21	1.84	12.57	3.7	2.8
	0.77	2.06	1.269	1.82	1.63	1.34	2.54	3.25	9.61	2.391	9.56	5.89	2.28	6.356	2.99	1.32	2.11	2.57	6.3	2.33	2.62	2.91	1.24	2.57	3.98	1.98	3.036	3.39	1.34	3.201	2.48	4.15	0.65	1.75			0.93	3.48	1.041	1.727	1.79	1.63	0.948	2.366	12.97	1.67	3.91		4.56
	0.73	0.97	2.486	3.05	2.63	2.782	9.37	3.91	6.6	7.71	3.03	2.76	4.72	4.832	1.31	5.15	3.42	3.75	5	8.37	2.68	3.04	3.68	0.88	2	0.73	1.633	2.68	0.975	1.34	1.63	2.37	2.475	2.113			0.79	3.01	1.172	1.977	1.73	3.22	2.081	0.65	2.74	4.16	3.88		2.61
	0.66	0.98	3.549	3.19	2.44	1.31	6.25	1.45	7.09	12.448	4.46	4.94	6.21	5.233	1.38	2.45	1.82	2.37	3.2	4.95	3.91	4.34	2.68	0.83	5.24	1.15	1.625	1.85	2.93	1.727	1.95	2.37	3.334	4.336			0.66	3.39	2.036	5.745	1.76	3.13	1.498	0.875	3.35	3.09	4.51		4.39
	1.1	1.58	1.31	2.65	1.09	2.21	4.87	1.98	5.45	5.564	6.5	6.5	8.44	2.875	1.04	2.39	1.86	3.9	4.77	2.12	3.29	2	8.84	3.75	2.26	3.47	1.398	2.113	1.853	0.975	3.201	2.76	1.34	1.657			1.66	1.13	1.758	4.36	1.27	4.33	1.09	2.88	6.37	4.32	3.49		2.46
	1.3	0.79	0.988	1.82	2.49	0.65	7.85	0.83	11.13	8.649	7.83	3.46	4	2.625	1.17	1.96	1.99	2.61	2.89	3.67	2.3	1.08	1.82	3.19	2.34	2.93	3.217	1.542	1.09	1.238	2.258	2.88	2.21	2.438			1.32	1.24	1.31	3.804	3.09	2.01	0.813	1.172	1.24	1.31	7.77		1.63
	1.66	1.64	0.829		1.67	2.258	5.91	6.24	6.92	15.357	5.92	6.66	4.48	3.092	2.57	2.47	2.62	3.91	2.23	4.07	1.27	1.56	2.02	0.81	3.86	3.95	2.18	1.398	2.416	2.298	2.055	2.21	1.498	2.281			0.66	1.45	2.327	2.298	2.21	2.21	0.875	1.795	1.47	1.63	7.37		3.36
	1.69	1.24	0.975		1.14	1.977	4.18	1.51	6.73	7.855	2.42	5.07	4.04	3.393	2.84	3.47	2.52	7.59	1.32	2.28	1.85	3.49	1.53	2.11	1.69	1.4	1.533	2.055	1.498	4.495	1.853	2.46	2.767	0.514			0.67	0.69	0.975	3.579	1.82	1.81	0.46	1.657		1.82	3.1		3.71
	1.75	0.89	0.813		2.19	1.977	1.52	1.52	2.11	5.945	3.26	7.17	2.84	5.38	4	3.25	2.18	6.68	2.39	19.34	1.6	5.27	2	3.04	1.66	1.79	2.327	2.625	1.817	1.95	0.689	3	1.453	2.988			1.84	0.77	2.055	1.31	3.05	2.65	1.149	2.843		3.68	8.63
	1.32	0.55	0.813		3.42	1.183	7.27	1.15	4.16	4.445	4.11	5.41	2.76	4.619	3.25	2.82	2.88	2.42	0.87	3.43	1.75	1.52	3.15	2.93	4.9	4.11	1.657	1.388	1.149	1.31	2.838	1.853	1.838	2.168			1	1.1	1.09	2.544	3.19	3.2	2.605	0.919		4	8.32
	1.46	1.87	1.041			2.996	3.61	6.22	2.33	7.915	3.43	3.1	2.06	4.899	6.39	2.77	3.29	2.91	2.95	4.17	2.52	2.26	1.58	2.44	2.17	1.39	1.895	2.996	2.724	1.697	2.965	1.758	2.036	1.697			1.09	1.69	2.137	4.55	2.65	1.39	2.113	1.453		1.98	5.36
	0.73	0.93	1.028			2.893	1.08	1.31	2.26	3.85	3.1	3.96	2.8	5.131	3.49	2.64	3.9	2.89	2.42	5.99	1.04	1.1	1.24	3.66	1.63	1.79	1.041	2.782	1.379	0.727	2.724	2.186	1.379	0.919			0.77	1.46	2.62	1.853	1.82	1.98	2.055	1.625		2.44	8.34
	0.66	1.17	0.67			2.186	2.39	1.45	2.19	5.674	4.84	4.76	4.58	7.055	3.09	2.04	2.48	8.21	6.1	3.19	2.69	5.64	1.84	2.93	2	4.39	6.551	2.21	1.041	0.919	1.977	1.697	1.697	2.327			0.87	1.3	1.3	1.31	1.75	2.98	1.463	2.925		1.34	9.19
	1.3	1.19	1.183			1.379	2.54	1.7	5.25	6.384	3.61	2.87	2.7	11.8	1.31	3.91	1.79	7.37	3.9	5.01	2.11	2.62	2.28	4.2	2.14	2.69	0.875	2.705	2.055	1.028	1.697	2.119	1.673	1.817			2.06	1.7	1.379	1.727	1.24		1.3	1.795		2.62	2.91
	1.36	0.89	0.988			0.727	3.43	6.18	8.24	1.853	5.06	3.38	3.2	4.653	1.31	4.14	2.63	4	3.84	2.93	1.79	2.77	2.84	1.53	2.76	2.17	4.388	1.633	0.514	2.298	1.149	1.727	1.75	0.919			1.58	2.18	1.957	1.149	1.17		1.788	2.327		2.57	5.63
	0.67	0.87	1.09			0.689	3.15	2.17	3.6	2.953		2.24	4.71	5.995	1.1	2.04	3.68	5.59	4.77	1.85	1.75	2.13	1.61	2.41	1.69	2.57	1.957	1.149	1.31	1.817	3.416	1.498	1.902	1.31			1.24	1.56	3.036	3.443	2.04		4.238	2.01		4.6	3.78
	1.7	0.66	1.633			1.542	4.47	2.26	3.09	4.346		3.75	1.39	4.036	6.49	4.75	2.76	6.13	1.85	5.1	1.6	2.26	2.08	4.11	2.01	2.48	1.463	2.943	1.34	2.983	1.31	2.538	1.673	2.055			1.87	0.89	4.063	0.919	0.78		0.65	1.183		5.1	3.01
	1.64	1.24	0.829			2.327	3.57	3.82	5.63	1.804		3.71	3.16	3.393	5.7	2.3	4.37	4.06	4.32	5.71	3.19	2.13	1.17	1.66	6.99	3.46	7.475	5.409	0.67	2.69	1.533	1.138	1.498	1.727			1.19	1.38	3.984	1.31			1.3	0.727		5.16	3.12
	1.84	1.51	2.168			0.829	7.88	2.63	3.71	1.708		3.07	4.07	2.443	2.11	4.73	1.34	8.79	2.6	3.93	1.31	4.34	2	4.23	1.75	3.44	1.75	4.072	2.263	2.996	1.398	2.113	1.183	0.488			1.24	1.08	2.036	1.977			1.6	0.829		3.13	2.06
	2.18	0.92	0.988			1.673	4.87	3.57	3.75	4.309		3.14	2.46	3.201	2.08	5.24	2.12	4.62	1.69	2.12	1.3	2.13	3.2	3.65	2.39	5.68	2.18	1.533	2.31	3.564	0.875	2.081	2.875	1.697			0.93	0.97	1.463	1.817			0.65	2.327		4.46	4.69
	1.69	0.93	0.948			0.829	4.39	3.49	4.1	2.48		3.29	2.46	6.252	2.46	4.34	2.93	3.58	6.34	3.92	2.67	1.65	2.39	1.9	5.54	3.2	2.119	1.388	2.168	1.697	0.727	1.697	1.673	1.388			5.52	0.79	1.3	2.767			1.138	1.149		5.25	4.12
		1.03	0.488			0.586	4.64	3.84	2.84	4.868		2.42		1.6	2.17	3.86	3.74	3.09	2.91	3.82	1.63	3.02	0.69	1.5	2.17	5.23	2.327	2.777	1.533	2.763	2.763	1.138	1.269	1.758			0.85	0.89	2.119	1.138			1.183	0.727		2.28	3.31
		1.21	0.586			1.75	2.68	5.32	4.44	4.057				2.69		3.06	2.14	6.23	3.49	5.23		6.13	2.51	1.4	4.27	3.47	2.62	2.625	1.238	1.633	2.344	2.6	1.6	0.65			0.54	0.93	1.817	2.69			2.275	0.67		3.96	6.59
		5.52	0.488			2.475	2.21	3.09	5.45	8.355				4.143		3.95	2.93	7.16	3.71	0.98		3.04	1.45	2.11	4.36	3.09	2.344	1.398	1.697	0.975	2.443	2.081	1.657	2.055			1.42	0.89	0.988	4.619			1.238	1.34		3.08	11.45
		3.91	0.67			2.01	10.64	4.8	0.95	11.036				1.388		3.78	2.53	6.27	4.63	2.11		2.38	1.66	1.96	3.25	2.48	2.344	0.988	1.269	1.498	0.65	0.46	2.777	0.948			1.75	1.51	1.31	3.314			1.498	1.957		4.27	6.08
		1.26	0.875			0.988	5.43	3.78	5.55	2.327				1.183		3.1	4.28		4.65	3.39		2.89	1.07	0.96	4.16	3.13	2.805	1.041	1.657	3.238	2.996		1.727	1.957			0.98	1.03	1.172	1.95			2.544	1.673		4.14	2.47
		0.85	0.829			1.453		4.44		1.853				3.741		1.86	3.79		2.54	2.78		2	2.08	4.08	2.53	2.93	2.01	1.472	2.528	3.634	1.183		2.113	1.183			1.08	3.91	1.183	4.162			1.34	1.984		7.79	5.98
		1.16	0.988			1.463		3.56		3.835				4.848		1.73	4		2.95	3.49		2.17	4.64	2.08	2.39	1.67	3.666	3.138	2.805	2.119	1.957		4.101	1.183			1.75	1.16	1.463	2.645			2.6	1.31		3.74	15.96
		0.83	0.65			1.31		4.72		2.62				3.489		2.13	2.44		15.4	2.69		2.95	3.3	1.27	2.17	3.9	4.066	1.31	1.453	0.813	2.6		2.569	1.657			1.3	1.08	1.472	1.149			1.542	1.463		4.56	13.8
		0.54	0.875			1.138		2.54		3.126				6.396		5.35	3.91		11.19	1.82		3.88	1.45	1.84	4.68	4.34	0.988	1.977	2.119	3.709	2.68		2.48	2.93			1.82	0.87	0.813	3.416			1.609	1.533		7	3.49
		1.08	0.727			0.363		3.27		4.435				2.965		1.56	1.7		1.94	3.44		4.94	1.7	3.74	2.71	4.37	1.238	5.079	2.137	2.258	3.088		2.113	0.727			1.3	1.26	1.31	1.472			4.29	2.01		2.69	2.91
		0.69	0.829			2.113		5.75		3.634				4.619		6.04	4.14		5.65	4.39		2.91	1.56	1.96	3.25	1.3	4.875	6.551	1.34	2.625	1.3		2.055	0.813			1.17	1.42	2.344	2.298			0.488	1.838		0.98	7.74
		1.42	4.553			4.066		2.72		6.694				6.712		4.14	2.88		11.27	2.12		2.61	2.68	3.36	5.89	3	6.045	3.769	0.65	1.31	2.399		1.31	1.6			1.55	0.76	2.724	2.21			1.183	1.498		6.55	10.36
		0.87	0.325			2.69		3.44		4.063				10.108		6.1	2.81		7.68	3.31		1.52	1.52	1.24	4.55	2.34	8.166	3.752	1.498	2.113	1.463		2.645	2.93			1.82	0.76	0.988	0.919			2.275	1.028		4.94	11.69
		1.45	2.416			1.3		3.63		6.47				5.048		3.03	2.4		2.42	3.28		5.15	2.02	2.69	2.34	1.9	4.228	1.172	6.106	4.36	1.269		1.853	1.533			1.23	1.6	2.366	3.752			1.172	1.379		2.69	2.53
		1.75	1.34			1.853		2.98		4.724				2.665		2.82	3.91		1.17	4.72		1.53	2.94	2.99	1.52	0.92	2.119	3.794	2.62	2.275	1.041		1.3	2.281			1.52	3.15	1.788	1.895			2.965	1.041		1.76	12.13
		1.26	0.65			0.813		3.08		2.036				3.105		4.69	1.96		4.11	17.09		2.54	2.62	1.9	3.08	2.8	2.907	3.25	1.795	2.569	2.119		0.586	1.172				1.75	0.67	2.767			2.081	0.46			4.43
		0.75	0.65			0.488		4.09		2.281				3.266		3.49	1.61		8.77	11.93		2.83	2.42	2.88	6.13	3.2	3.825	1.183	1.957	1.817	0.988		2.988	1.453				2.1	0.689	2.068			2.366	1.977			1.79
		0.98	0.67			1.269		2.7		4.515				6.773		3.55	1.95		3.95	10.86		3.53	2.34	1.98	2.14	2.12	2.438	1.31	4.375	2.625	2.275		2.21	2.399				2.34	3.79	1.625			1.817	1.657			2.61
		1.42	0.325			1.028		3.78		4.225				4.194		3.03			2.47	4.58		1.75	2.84	2.31	11.25	1.66	1.041	5.291	1.379	1.977	3.29		1.895	2.186				1.07	5.463	2.569			1.657	1.533			2
		1.26	1.453			1.028		4.61		5.888				8.514		3.63			2.21	1.63		1.85	2.7	3.07	2.39	2.21	1.028	2.298	3.416	1.498	2.168		1.795	1.463				1.45	3.381	1.673			1.388	0.727			7.05
		1.08	0.67			2.168		2.68		2.724				3.709		2.61			7.11	3.93		3.1		1.63	2.42	2.37	2.055	5.21	0.488	2.983	0.586		3.575	2.528				1.56	1.609	3.314			2.119	2.119			13.17
		0.76	0.65			2.475		2.43		4.596				6.942		3.36			3.43	0.95		2.53		0.81	3.25	2.34	2.569	2.281	1.149	7.094	2.263		1.238	1.633				1.53	1.028	1.269			1.902	2.21			4.03
		0.65	0.46			2.21		3.95		3.226				5.402		1.08			2.71	3.57		2.6		1.3	1.53	1.5	2.416	2.544	0.829	3.769	1.633		1.895	1.838				1.45	2.344	3.105			2.01	1.758			11.64
		1.75	2.366			1.817		1.38		1.533				2.298		1.37			2.04	1.14		2.25		2.69	9.11	1.24		3.25	5.8	1.964	0.514		2.416	3.29				1.31	2.298	4.02			2.119	1.388			3.3
		0.76	3.254			2.69		3.99		1.472				5.04		1.46			2.84	15.06		3.52		2.61	4.17	1.18		1.138	2.763	3.5	1.795		2.366	2.62				2.26	2.645	1.957			1.09	1.758			10.42
		1.07	0.65			2.263				5.554				5.653		1.56			7.68	7.41		1.94		2.14	2.62	1.73		2.6	2.965	1.041	1.31		1.379	2.475				1.03	0.67	2.544			2.69	0.948			15.79
		1.3	1.498			1.463				2.645				3.706					3.22	8.74		2.33		1.63	2.53	2.34		4.36	2.782	1.453	2.258		2.21	1.463				1.39	1.041	2.01			2.943	1.673			16.51
		1.6	1.984			1.633				4.801				5.139					1.52	10.32		1.32		1.85	3.15	1.98		3.967	2.119	3.443	1.817		2.459	2.544				2.34	1.172				1.673	1.183			9.11
		4.23	0.813			0.67				6.98				3.752					3.86	3.93		3.25		2.22	1.79	4.89		1.149	3.138	2.569	0.813		1.657	2.119				2.39	0.67				2.62	1.183			6.4
		1.82	2.055			2.475				6.31				5.286					2.13	4.94				2.6	5.63	4.74		3.549	1.633	2.21	4.076		2.113	1.817				2.46	1.957				1.75	2.137			3.83
		3.15	0.988			2.01				2.705				4.462					3.08	5.92				1.66	1.75	3.21		2.438	1.31	2.137	1.388		1.269	1.625				3.2	1.977					0.988			2.48
		1.16	2.6			0.65				3.808				6.599					0.78	4.52				2.93	1.58	4.24		1.817	2.605	1.697	1.817		2.119	2.416				2.39	1.388					2.569			6.53
		1.3	0.988			2.258				6.551				2.965					2.47	1.85				1.45	1.32	4.58		2.068	1.172		2.605		1.977	1.6				2.42	3.155					1.463			8.71
		1.75	2.344			1.817				5.251				3.79						3.95				2.11	1.37	4.37		1.957	1.633		1.34		1.172	2.186				3.36	2.275					1.95			5.83
		1	1.817			2.62				3.122				6.106						11.45				2.49	2.6	2.98		1.817	1.34		0.829		2.366	3.066				2.68	1.149					1.697			4.16
		1.17	1.028			1.453				5.056				9.377						1.79				2.48	4.65	2.93		1.697	1.75		1.788		3.769	1.817				0.69	1.028					2.137			11.61
		2.1	0.514			1.028				4.576				8.151						6.44				2.49	6.67	2.49		1.498	6.948		1.463		3.769	2.081				1.42	1.183					3.334			7.58
		1.78	1.625			1.34				4.576				4.372						0.99				2.48	1.68	4.94		3.205	7.681		1.657		2.62	2.538				1.17	1.238					1.238			3.69
		1.55	0.727			0.586				4.076				3.515						1.27				3.35	1.75	7.44		2.93	7.267		2.137		2.298	1.149				0.83	6.581					0.829			5
		2.34	2.137			1.149				4.588				4.265						0.98				1.24	2	1.63		2.31	2.344		2.01		2.843	1.633				0.73	2.996								6.01
		1.63	0.363			1.657				3.804				5.372						2.28				2.04	4.99	1.96		2.625	5.006		1.609		1.238	1.498				1.3	2.93								3.28
		1.82	0.727			1.34				15.438				4.826						1.31				2.8	0.65	2.42		2.48	5.807		0.875		1.727	3.205				1.75	1.149								2.38
		1.07	1.028			1.31				15.946				8.974						2.24				2.8	2.6	2.6		1.238	2.298		0.813		2.137	1.838				0.73	0.813								4.21
		1.3	1.453			1.34				2.767				5.412						2.12				1.5	2.95	1.14		1.657	1.398				1.625	1.453				1.36	3.575								4.99
		1.23	0.813			1.533				6.252				4.713						1.67				1.47	5.85	1.39		1.028	2.186				1.149	2.281				1.64	2.767								2.68
		1.45	1.138			1.31				7.8				8.438						5.83				2.67	2.95	3.55		1.6	2.443				1.902	0.875				1.69	7.167								2.42
		1.3	0.919			1.817				6.532				5.1						1.3				2.57	1.79	1.3		2.081	6.472				1.977	1.758				1.31	2.93								1.96
		1.52	0.948			0.65				5.45				4.29										1.45	2.38	3.43		1.625	3.29				1.463	1.838				1.41	0.65
		1.56	0.875			2.113				6.551				4.29										2.57	1.75	0.98		0.325	6.631				1.75	2.263				1.63	3.066
		1.18	0.829			1.609				4.265				3.93										2.14	6.84	2.18		1.853	4.143				1.795	1.902				0.77	0.948
		1.15	1.838			1.817				4.415				2.93										1.79	10	3.48		3.036	2.263				2.168	1.75				0.98	2.569
		1.53	1.041			1.625				5.372				4.302										2.3	3.49	1.09		3.634	4.562				1.463	2.068				1.64	1.498
		1.39	0.363			1.463				6.842				4.013														1.697	6.541				1.977	1.625				0.55	1.388
		1.15	0.586			2.298				8.159				4.462														1.498	4.562				1.238					1.17	0.514
		1.45	1.149			2.544				10.227				4.826														3.876	1.609				0.829					0.87	1.542
		1.27				1.758				2.93				4.253														3.29	1.34				1.388					0.92	3.122
		2.33				1.625				5.975				4.515														1.172	1.957				1.269					1.21	2.705
		1.31				1.238				12.73				2.523														0.813	2.93				1.817					1.26	2.523
		1.5				1.472				15.923				2.416														1.472	2.782				1.957					0.83	0.67
		1.5				1.472				5.402				3.997														2.438	2.119				1.6					0.69	3.634
		2.26				1.625				1.895				5.861														2.48	2.62				1.902					1.45	1.34
		1.54				3.575				12.2				11.107														1.657	2.796				2.298					0.75	1.817
		0.99				0.975				8.047				6.833														1.95	2.18				2.605					1.26	1.463
		1.03				0.325				7.503				3.579														1.95	2.459				1.453					0.65	2.68
		1.3				1.977				9.393				3.254														1.657	2.281				2.298					1.07	0.727
		1.63				1.758				3.564				4.656														1.727	2.486				1.657					4.23	5.463
		1.39				1.727				10.736				4.178														2.645	2.763				1.34					1.16	2.416
		1.76				3.381				7.512				3.752														2.344	2.366				1.183					1	1.453
		1.54				2.281				4.724				5.2														2.475	1.388				0.727					1.78	1.957
		1.76				3.474				4.462				2.996														3.238	1.149				0.488					1.63	1.31
		1.63				1.238				3.346				6.132														2.893	1.388				0.975					1.3	1.6
		0.95				1.3				1.788				2.996														1.31	2.137				2.01					1.3	0.813
		1.76				0.829				3.053				5.402														1.34	4.757				1.3					1.18	2.625
		2.01				1.817				1.788				8.614														1.853					1.172					1.39	1.453
		1.39				1.472				1.795				2.01														0.488					2.113					1.27	6.995
		1.3				2.605				3.088				13.611														1.028					1.697					1.5	1.3
		1.31				2.625				1.95				6.243														0.727					1.838					1.54	1.697
		1.79				1.138				2.88				3.066														1.269					2.21					1.3	1.902
		1.5				2.298				5.223				6.067														1.817					1.902					1.76	0.975
		2.11				0.875				2.777				10.663														2.68					1.657						1.657
		1.46				0.67				5.886				6.955														0.363					1.172						2.763
		1.63				1.34				2.416				10.574														0.948					1.853						2.6
		1.9				1.633				1.957				3.914														0.325					1.388						3.579
		1.31				1.453				2.875				8.751																			1.817						2.281
		1.63				0.829				7.304				10.999																			2.416
		1.63				2.186				3.568				5.139																			1.853
		1.54				2.21				3.564				4.435																			2.137
		1.63				1.498				7.561				5.36																			2.21
		1.15				1.533				3.238				5.048																			3.634
		1.14				2.263				2.965				3.201																			2.48
		1.18				2.01				3.652				2.186																			1.625
		1.96				1.902				4.101				3.794																			0.875
		2.14				1.75				2.605				7.332																			1.902
		1.31				2.366				3.286				1.453																			2.119
		1.15				0.813				3.706				3.29																			0.948
		1.14				1.853				6.166				4.162																			0.975
		1.66				1.138				2.907				2.523																			1.957
		0.98				1.172				4.576				5.323																			1.463
		2.04				1.34				1.795				6.091																			1.388
		4.58				0.727				2.055				5.079																			1.817
		3.61				1.984				6.321				12.496																			1.31
		3.79				1.028				4.942				1.028																			1.31
		2.99				2.416				5.96				1.028																			1.238
		1.63				1.697				2.21				2.21																			2.605
		5.4				2.21				2.796				4.576																			3.314
		6.87				0.689				2.893				5.306																			0.727
		2.23				0.488				6.741				2.119																			1.697
		2.01				0.514				2.893				2.298																			2.298
		1.37				0.975				5.859				2.893																			2.843
		1.79				0.514				1.183				2.983																			1.028
		1.7				2.21				1.727				3.79																			1.3
		1.96				2.62				6.98				6.22																			1.028
		1.34				1.498				2.68				3.78																			0.948
		2.76				0.689				4.724				1.817																			4.066
						0.488				2.459				5.745																			2.263
						1.028				1.795				3.79																			1.138
						2.665				1.853				2.298																			1.957
						2.767				3.254				4.114																			2.068
						1.853				2.62				3.29																			1.673
						1.817				1.758				5.859																			2.544
						1.138				3.036				2.62																			1.3
						1.673				2.907				2.327																			1.625
						1.183				5.499				2.475																			2.113
						0.46				6.032				2.93																			1.028
						0.727				2.93				3.579																			1.957
						0.988				5.006				4.576																			1.657
						1.633								1.795																			0.488
						1.984								4.063																			2.838
						1.895								2.875																			3.105
						1.09								2.68																			1.817
						1.673								3.59																			2.782
						1.379								2.93																			3.088
						0.829								2.62																			2.767
														3.35																			1.697
														4.515																			1.183
														2.796																			2.443
														4.076																			2.081
																																	1.149
																																	0.727
																																	2.6
																																	1.149
																																	1.977
																																	3.036
																																	2.569
																																	1.758
																																	2.18
																																	1.95
																																	0.67
[truncated: 19 more columns]

## Sheet: Figure 7
Fig. 7B	10 weeks old Male				10 weeks old Female				Fig. 7D	cilia length (µm)																			Fig. 7E	cilia length (µm)
	2-KW / BW (mg/g)				2-KW / BW (mg/g)					Con						Pkd1						Dko								Con						Pkd1						Dko
	Con	Pkd1	dko		Con	Pkd1	dko			LTL+			AQP2+			LTL+			AQP2+			LTL+			AQP2+					LTL+			AQP2+			LTL+			AQP2+			LTL+			AQP2+
	14.466	16.495	14.487		10.385	11.478	14.161			Animal 1	Animal 2	Animal 3	Animal 1	Animal 2	Animal 3	Animal 1	Animal 2	Animal 3	Animal 1	Animal 2	Animal 3	Animal 1	Animal 2	Animal 3	Animal 1	Animal 2	Animal 3			Animal 1	Animal 2	Animal 3	Animal 1	Animal 2	Animal 3	Animal 1	Animal 2	Animal 3	Animal 1	Animal 2	Animal 3	Animal 1	Animal 2	Animal 3	Animal 1	Animal 2	Animal 3
	12.754	15.547	14.835		12.062	13.534	11.648		average	1.52267	1.98408	2.6676	2.07028	1.96197	1.67326	2.74592	2.74582	3.2119	2.01762	2.08967	1.91505	1.94737	2.36404	2.36404	1.67425	2.09017	1.69265		average	1.38518	2.348	2.41613	1.75617	2.5221	2.0113	1.02041	2.5634	2.90543	1.86115	2.4945	2.52847	1.45609	3.05471	2.33158	1.90496	1.68302	2.06506
	13.719	14.865	16.299		11.689	13.861	12.307			0.65	3.455	1.34	2.298	1.269	3.393	1.6	1.183	1.817	2.258	3.738	2.036	2.01	3.346	3.346	3.35	3.105	4.942			0.975	1.964	1.853	2.444	3.934	2.544	1.149	1.172	1.95	3.105	2.805	2.605	1.31	3.957	1.472	2.988	2.569	0.988
	12.696	16.209			11.274	13.168				0.65	1.498	1.977	3.083	1.31	2.475	1.463	1.625	1.453	2.263	2.625	2.21	2.186	1.895	1.895	3.652	2.119	2.168			0.67	1.697	2.327	1.31	2.399	5.131	1.269	1.633	0.919	1.633	3.138	2.69	1.498	3.677	1.041	1.453	1.957	1.3
	12.746	17.69			13.632	12.762				0.919	3.105	5.077	3.314	2.01	1.964	6.615	2.258	3.634	1.673	2.081	0.586	2.805	1.31	1.31	2.782	0.813	4.653			1.149	3.25	1.957	1.028	2.988	1.379	0.488	1.853	10.08	1.977	2.18	3.023	1.3	0.727	1.453	1.795	2.263	3.036
										0.813	0.488	0.919	3.346	0.919	3.217	1.472	3.286	0.975	1.95	2.21	1.183	2.055	0.813	0.813	1.977	0.975	3.474			1.09	1.138	0.727	0.875	4.757	1.379	3.416	1.041	1.795	1.657	0.67	2.459	1.463	0.514	1.895	1.758	2.31	2.62
	Cystic Index (%)				Cystic Index (%)					0.975	1.463	3.903	3.138	1.533	1.34	4.076	1.758	2.186	1.895	1.625	2.838	1.75	6.504	6.504	2.113	0.813	1.183			1.3	0.488	0.988	1.132	3.155	2.777	1.028	4.779	3.036	1.788	0.875	1.34	0.67	1.498	0.65	0.488	0.948	2.996
	Con	Pkd1	dko		Con	Pkd1	dko			0.829	1.609	3.155	6.015	1.269	4.063	6.31	1.238	4.533	1.238	2.055	1.727	1.902	1.041	1.041	1.6	0.875	5.688			0.948	0.948	2.01	0.879	2.983	1.795	2.31	1.853	5.077	0.829	2.48	1.138	1.472	7.58	3.634	1.957	1.853	2.538
	3.524	10.653	11.712		3.175	6.55	5.775			0.363	2.805	1.977	3.608	1.31	2.036	4.143	2.763	1.09	2.416	3.35	1.817	1.895	0.813	0.813	1.657	2.327	1.727			0.586	2.93	0.988	0.771	2.544	0.813	2.796	5.019	1.853	2.113	1.727	4.596	1.028	3.489	1.149	3.201	2.186	1.388
	4.259	17.477	14.243		2.494	4.033	3.72			0.919	6.599	1.453	3.863	2.186	1.172	5.1	1.902	1.172	2.893	2.01	2.275	2.344	0.829	0.829	1.657	1.31	1.902			1.977	1.957	1.269	1.23	1.817	1.149	0.813	4.143	1.895	2.68	3.053	2.081	1.183	3.205	1.028	2.69	2.416	1.95
	10.969	14.404	21.592		2.555	7.498	3.665			0.813	1.31	2.486	3.25	1.31	1.172	2.168	2.366	0.813	1.817	1.625	0.727	0.67	2.298	2.298	2.569	3.25	2.263			2.93	1.957	3.381	0.829	4.114	2.416	0.586	2.113	1.138	2.399	0.586	3.35	1.463	7.216	0.586	3.346	1.498	1.138
		18.959			1.398	3.324	5.678			0.829	2.988	3.652	2.767	2.186	0.829	1.172	1.625	1.149	3.25	1.472	1.6	1.3	2.645	2.645	1.498	1.817	1.149			1.31	2.523	1.657	1.243	4.114	0.948	0.23	2.943	1.472	2.569	2.036	2.777	2.18	5.98	1.533	0.727	0.813	1.138
		14.128								0.813	1.149	1.498	2.18	1.183	3.066	1.673	1.977	1.398	3.205	2.298	1.149	1.673	0.975	0.975	1.453	1.149	2.081			0.875	2.475	2.055	2.686	1.625	2.538	0.988	6.718	2.62	0.813	2.943	1.853	0.488	3.346	0.586	2.119	1.31	2.113
										0.586	1.758	4.832	3.835	1.31	0.813	3.769	2.186	4.36	1.957	2.068	2.416	1.3	0.975	0.975	0.813	2.838	1.498			0.727	2.416	2.416	1.625	2.438	3.066	2.838	1.498	1.138	1.625	1.895	2.544	1.498	4.918	1.269	1.902	2.119	1.472
										1.149	1.533	2.943	2.459	1.498	1.633	1.183	1.09	6.177	0.689	2.758	2.281	1.379	1.31	1.31	3.706	2.119	2.137			1.3	2.48	1.902	4.533	1.633	3.443	0.727	4.619	5.676	2.625	1.31	3.35	1.31	9.739	1.172	0.689	1.028	2.281
										0.829	4.072	0.975	1.853	1.984	2.068	5.708	0.586	5.888	3.794	1.6	4.953	1.149	1.3	1.3	1.498	2.645	1.788			1.31	2.263	2.055	2.298	2.544	0.689	0.363	4.724	0.727	1.758	1.388	1.75	1.6	9.223	1.269	1.977	1.172	3.29
										0.727	1.625	1.895	4.391	1.853	2.068	0.813	1.657	5.056	1.453	1.75	2.036	2.137	2.298	2.298	1.758	1.95	0.975			1.625	1.498	3.29	1.381	1.463	0.988	1.758	0.829	2.443	1.902	0.586	1.542	1.3	4.29	0.975	1.028	1.183	1.472
										1.269	0.875	2.18	3.428	1.498	1.172	2.605	1.758	3.666	2.438	2.416	1.895	1.149	3.515	3.515	1.453	2.69	1.795			0.919	0.875	1.895	0.988	1.609	1.388	0.813	5.931	0.67	1.172	0.363	1.34	2.438	0.727	1.795	2.186	2.18	1.31
										2.036	4.515	1.75	1.238	0.689	1.31	2.036	1.453	5.46	1.498	1.453	0.363	3.5	1.269	1.269	1.75	1.727	2.767			1.138	2.344	2.996	1.31	0.919	2.137	0.813	1.453	11.381	1.3	0.325	1.902	0.813	0.948	2.665	1.388	1.6	1.388
										1.388	1.31	2.18	1.041	0.875	2.538	1.31	2.48	2.93	1.472	1.673	2.893	2.796	1.633	1.633	1.398	1.379	0.975			0.363	0.813	3.193	1.138	4.832	4.114	0.325	1.31	6.995	2.119	3.201	1.472	1.31	1.498	1.957	1.957	0.988	2.965
										1.498	2.036	4.228	1.379	1.964	1.31	1.269	6.356	1.727	4.253	1.838	1.149	2.907	1.657	1.657	1.817	1.853	0.988			0.65	3.597	4.495	2.055	2.62	0.875	0.813	2.21	1.657	1.3	2.724	0.988	1.379	8.353	3.447	2.605	1.964	2.777
										1.697	2.544	1.758	2.907	1.542	3.105	5.632	1.149	6.718	1.895	1.75	1.673	0.46	1.625	1.625	1.09	4.013	1.183			2.399	0.975	1.238	2.443	2.777	1.853	0.948	0.813	0.586	2.055	2.538	3.105	5.424	4.092	1.625	1.673	1.788	0.829
										1.09	0.727	0.488	0.514	0.67	2.805	0.813	6.067	0.875	1.172	0.919	2.796	0.813	3.314	3.314	2.137	1.31	1.138			0.829	1.388	1.625	1.964	2.88	2.758	0.813	0.988	1.149	2.416	1.09	1.902	0.975	2.996	1.3	2.838	1.09	1.957
										1.172	1.853	0.813	1.895	1.657	1.957	3.105	2.996	1.625	2.767	3.036	1.238	1.463	4.293	4.293	1.795	2.459	1.453			2.605	3.713	0.727	1.472	3.254	0.586	0.975	1.758	2.113	1.977	1.269	1.902	1.817	3.35	1.853	2.344	1.727	3.155
										1.238	0.586	0.988	2.298	3.083	2.645	1.533	1.984	1.895	2.645	0.875	2.438	1.95	5.2	5.2	2.168	0.988	2.6			1.138	5.048	2.782	1.817	3.515	3.314	0.46	0.875	0.488	0.586	1.533	2.475	1.3	2.996	0.65	0.813	1.625	2.416
										0.875	1.31	0.988	2.645	2.763	1.238	1.795	2.168	3.713	2.119	1.31	2.925	2.569	4.036	4.036	1.34	3.023	1.957			0.875	3.346	2.416	1.977	2.605	1.853	0.46	3.205	1.817	3.201	1.977	1.498	1.09	6.013	1.498	0.67	1.34	1.028
										1.895	1.041	0.975	1.172	2.763	0.813	1.498	1.149	3.217	2.767	1.498	2.21	3.515	0.514	0.514	0.727	4.302	1.3			1.028	4.757	1.895	2.298	3.808	3.105	1.138	3.254	6.385	2.258	1.453	2.93	0.875	5.61	3.634	1.657	1.3	1.817
										1.625	0.813	1.34	3.769	1.533	1.902	1.472	1.269	1.498	2.62	1.472	3.155	2.281	1.625	1.625	2.168	4.092	1.34			1.028	2.01	3.138	2.767	2.93	1.533	1.902	0.65	4.596	1.788	1.817	1.817	0.975	5.603	3.684	1.138	1.31	1.6
										0.813	1.853	0.975	2.055	2.763	1.31	2.168	2.523	5.241	1.853	2.21	1.727	1.028	1.817	1.817	1.388	1.31	1.542			1.657	2.907	0.46	2.838	4.114	1.138	0.325	1.09	4.076	1.75	0.875	1.533	2.838	4.934	3.876	2.113	1.633	1.853
										1.041	1.379	2.327	1.957	2.93	1.817	2.838	1.977	0.988	2.258	1.727	2.763	1.138	3.35	3.35	1.697	3.957	2.416			1.238	1.838	1.533	0.975	3.515	1.388	0.727	0.488	5.402	2.625	0.586	3.93	2.459	4.656	0.689	1.853	2.925	2.782
										1.149	1.041	2.625	2.399	1.31	3.126	2.119	1.238	1.34	0.975	1.625	2.275	1.388	1.31	1.31	2.258	2.055	1.817			0.514	2.263	1.902	1.95	3.564	0.919	1.269	1.31	4.518	2.081	2.298	1.172	0.829	2.69	1.041	1.957	2.48	1.895
										0.975	0.875	3.25	2.88	1.75	1.498	1.028	3.036	1.6	1.838	1.269	1.498	1.984	1.34	1.34	0.65	1.957	1.269			0.948	2.416	3.29	1.673	5.402	1.028	1.238	2.18	5.38	1.149	1.172	2.344	0.813	2.988	1.902	2.21	1.817	1.453
										0.975	1.09	3.455	1.697	1.673	1.853	1.31	2.983	0.813	2.298	1.388	2.01	1.817	3.428	3.428	1.34	3.443	1.673			0.975	1.957	4.934	0.948	2.777	1.388	0.948	5.172	5.603	1.472	1.028	1.533	0.727	1.625	2.036	0.65	1.75	2.486
										0.919	1.625	3.083	2.724	0.988	1.6	1.183	1.977	0.875	1.895	3.201	3.794	1.795	1.533	1.533	1.609	4.515	0.975			0.975	4.265	2.327	1.853	1.727	1.31	1.34	7.001	3.794	1.788	1.31	3.092	0.363	1.388	1.149	0.948	1.31	2.055
										1.09	1.788	1.138	1.853	2.416	2.665	1.34	10.661	3.907	1.657	3.201	2.113	1.957	3.266	3.266	1.795	1.6	0.586			0.948	2.538	3.59	0.67	2.645	1.817	0.727	4.69	1.758	2.119	0.988	3.092	1.957	2.763	0.586	0.919	3.138	1.463
										1.388	0.813	1.238	3.478	2.475	1.028	3.752	2.645	1.853	2.18	1.838	1.138	2.068	2.443	2.443	1.533	3.508	2.275			0.813	2.943	3.416	0.67	3.314	1.625	0.813	3.863	0.586	2.523	2.645	0.325	0.488	0.813	3.447	1.6	1.472	2.782
										0.813	6.78	1.388	2.996	3.083	1.625	0.975	4.812	2.777	0.948	2.366	1.957	1.75	2.113	2.113	1.758	2.113	0.988			2.48	2.62	5.079	1.697	2.168	1.957	0.727	2.036	2.459	1.977	1.453	2.055	0.813	1.463	3.478	1.31	1.633	1.817
										1.269	1.149	2.486	2.69	2.438	1.09	2.6	5.859	5.46	1.853	3.608	0.727	1.498	1.625	1.625	2.344	1.498	3.286			0.67	2.996	2.137	1.75	3.914	2.93	0.65	3.5	6.254	1.902	1.984	2.763	1.853	1.269	1.625	0.948	1.498	0.65
										0.948	1.041	1.138	1.398	2.036	1.902	2.48	4.29	3.706	1.853	1.183	1.31	1.95	1.453	1.453	1.472	1.964	3.29			0.813	1.533	2.137	1.6	2.068	1.817	0.813	3.564	1.657	1.6	1.625	0.975	0.727	4.724	1.149	0.727	1.977	1.625
										1.269	0.363	1.533	2.327	1.727	1.625	2.298	4.178	3.266	2.168	2.31	1.853	1.625	1.957	1.957	1.697	4.576	0.488			1.149	1.172	1.673	2.988	4.02	2.258	0.813	2.605	3.903	2.327	0.829	1.3	1.238	3.29	1.817	2.843	2.438	2.01
										1.984	2.081	2.475	1.533	2.055	1.498	1.625	5.139	5.045	1.657	1.75	1.853	0.829	3.205	3.205	1.697	4.599	0.727			0.948	3.393	3.29	1.149	3.967	0.813	0.65	1.028	2.782	2.168	1.149	2.113	1.183	1.727	1.498	1.758	0.813	1.498
										0.813	4.036	0.988	1.817	2.01	1.673	3.914	2.137	0.875	2.186	0.948	1.542	2.21	3.205	3.205	0.813	0.813	1.453			1.149	3.489	2.943	3.579	1.472	3.35	1.183	1.633	2.068	3.314	2.459	1.75	0.988	1.895	0.514	1.498	1.6	1.957
										2.186	2.796	2.119	2.62	1.498	1.498	4.302	6.665	3.59	1.472	3.29	0.875	1.673	2.965	2.965	2.705	1.269	0.689			0.975	2.298	3.93	1.453	0.65	1.895	1.817	8.07	7.528	1.957	2.988	2.763	1.498	1.625	4.265	1.31	2.777	3.474
										1.727	0.919	6.1	2.893	2.055	1.31	2.569	0.988	1.398	2.843	1.853	1.34	1.6	2.263	2.263	0.65	2.31	1.838			0.727	3.416	1.463	1.657	3.083	1.31	0.875	0.727	9.523	1.183	2.036	3.954	2.263	1.75	4.875	0.975	0.813	1.977
										0.813	1.149	4.36	2.18	1.625	2.036	1.697	0.975	1.041	2.281	4.072	1.817	2.168	1.172	1.172	1.984	1.727	2.475			1.31	2.796	1.673	1.697	2.893	3.088	1.149	0.65	6.252	1.542	1.6	3.416	2.327	4.228	1.041	2.605	1.183	2.62
										1.34	1.31	3.35	1.817	2.298	2.538	1.6	2.137	1.964	1.817	1.34	2.569	1.31	1.817	1.817	1.697	2.055	1.853			1.028	1.028	1.09	2.281	4.724	1.149	0.67	1.472	4.29	1.138	3.155	1.95	1.657	2.081	1.472	1.542	2.645	0.65
										1.269	0.586	3.549	2.186	2.62	2.538	1.75	3.564	0.988	2.438	1.453	2.113	1.902	3.083	3.083	0.813	1.09	1.041			0.514	1.498	3.954	2.366	0.948	1.895	1.09	2.523	3.568	2.113	1.31	2.523	2.344	2.366	4.216	2.705	2.258	1.498
										1.697	2.186	5.241	0.586	3.126	2.399	3.083	0.727	0.46	1.041	2.186	1.472	2.705	0.919	0.919	1.609	1.31	0.829			0.975	1.758	2.459	1.138	2.605	4.216	1.172	2.298	3.79	1.625	1.453	2.605		1.028	1.3	1.041	0.988	1.498
										1.498	1.977	3.876	2.625	1.028	2.62	3.122	0.829	1.533	2.186	2.119	0.829	1.984	1.028	1.028	1.238	2.93	2.366			1.041	2.113	1.34	0.65	3.706	2.298	0.488	1.149	4.653	2.01	3.266	2.327		0.813	4.553	1.633	2.298	1.472
										1.269	5.69	2.875	2.705	2.036	2.705	1.498	0.689	2.21	1.838	2.275	1.269	0.727	0.514	0.514	1.183	2.796	1.758			5.164	4.599	3.549	0.875	3.35	2.443	0.514	2.965	1.138	2.6	1.138	0.988		5.852	1.398	2.01	2.113	1.625
										1.388	1.75	4.596	1.453	2.113	2.438	1.31	1.6	2.416	0.65	2.113	0.65	1.6	2.036	2.036	0.67	1.379	1.625			0.875	1.895	3.652	1.609	2.281	0.514	0.586	1.31	2.93	2.263	2.62	2.298		1.149	7.491	4.462	0.586	2.569
										0.65	2.645	1.269	1.34	1.625	1.498	4.101	5.087	2.186	1.379	3.579	1.75	1.838	2.907	2.907	1.388	0.67	0.829			1.269	2.21	3.474	2.6	3.794	3.155	0.67	2.782	4.265	0.363	1.795	3.092		1.183	5.745	1.533	1.984	1.34
										1.625	1.817	2.344	1.34	1.788	2.416	3.088	1.727	8.636	1.75	2.48	0.813	2.21	3.138	3.138	1.633	0.948	1.041			1.388	2.893	2.645	2.605	5.518	2.93	1.028	1.895	3.314	0.488	2.605	2.93		2.298	5.103	1.238	1.6	2.6
										1.028	0.975	2.69	1.977	1.633	1.498	3.79	2.081	3.25	0.875	2.724	1.34	1.795	2.113	2.113	1.269	3.126	0.727			0.948	2.399	4.076	2.724	3.25	2.068	0.975	0.919	1.498	1.795	2.724	0.975		1.269	1.788	1.379	1.625	2.263
										1.149	1.625	7.809	0.975	0.813	2.119	4.101	1.957	3.053	1.3	1.172	1.09	2.925	0.488	0.488	1.6	1.388	1.984			2.055	1.957	3.794	0.875	2.645	3.428	0.727	1.183	2.6	1.498	0.875	1.463		1.633	1.138	0.514	1.657	1.817
										1.041	1.498	3.25	0.919	2.31	1.498	2.113	4.063	1.6	1.673	1.028	2.18	1.727	3.575	3.575	2.137	1.453	1.138			1.817	1.31	1.977	2.31	2.6	2.68	1.453	2.996	1.657	2.523	1.183	2.569		1.31	1.34	2.475	2.281	2.62
										1.625	1.041	2.93	1.041	2.438	2.6	2.988	3.59	1.379	1.657	2.767	1.838	1.838	3.474	3.474	1.463	2.705	1.34			1.902	3.27	1.31	2.036	3.155	2.705	1.957	2.366	0.727	3.238	3.138	0.67		9.084	0.988	1.853	0.919	2.782
										2.68	1.542	6.559	1.788	2.258	1.269	1.398	2.62	1.453	2.119	1.902	1.625	1.895	1.183	1.183	2.327	1.269	1.149			1.379	1.95	3.25	3.752	1.984	1.3	0.586	4.318	1.172	1.957	1.957	1.957		6.5	1.398	1.758	0.67	1.172
										0.813	1.75	1.977	1.977	2.705	3.205	3.381	1.238	3.155	2.344	1.31	1.609	2.645	0.988	0.988	1.533	1.697	1.498			1.795	3.053	2.18	1.533	2.893	1.34	1.388	1.542	5.563	1.172	2.263	2.782		2.838	7.035	2.137	1.788	0.813
										1.172	1.028	3.35	0.948	3.35	1.657	5.499	2.875	3.59	2.081	2.523	1.398	1.673	1.788	1.788	2.69	2.21	1.041			1.183	1.758	3.25	0.488	1.498	1.895	0.488	7.392	2.443	2.782	3.266	2.93		5.048	3.863	1.902	2.443	2.625
										0.363	1.041	5.554	1.957	1.727	1.817	2.01	2.893	2.645	1.041	1.984	1.31	1.673	1.795	1.795	1.957	1.149	1.758			1.172	1.957	2.21	1.149	2.996	1.34	0.65	2.055	7.644	1.657	1.902	2.366		7.456	6.551	1.758	1.453	0.586
										1.138	0.65	3.738	2.724	2.438	2.055	2.767	4.875	4.619	3.217	2.459	2.443	2.399	0.65	0.65	1.379	2.081	0.67			0.67	2.475	0.488	1.183	3.954	3.266	0.65	4.462	3.35	2.168	1.183	1.902		3.105	4.391	0.988	1.957	2.298
										0.813	1.028	3.997	0.919	4.063	1.183	2.486	1.95	4.4	0.975	3.652	1.3	1.957	0.975	0.975	1.09	1.542	1.149			0.988	2.438	4.253	3.314	3.684	2.965	2.18	3.634	3.455	3.489	2.438	2.036		1.183	6.273	4.653	1.533	1.633
										1.533	1.453	4.253	1.388	2.01	2.475	5.412	2.625	3.105	4.757	1.609	1.902	2.366	3.914	3.914	1.533	1.788	0.829			1.041	2.62	1.31	1.09	3.381	3.126	1.817	1.138	1.6	3.903	2.523	2.724		1.34	2.366	2.569	1.95	1.463
										2.665	1.498	6.451	1.625	2.263	0.875	3.35	0.829	3.608	2.93	3.954	0.988	1.09	3.489	3.489	1.657	1.957	1.149			1.34	2.528	0.975	2.275	3.666	1.957	0.988	5.787	8.549	1.453	1.957	3.25		5.915	2.983	2.69	0.813	1.758
										0.727	0.975	4.679	0.829	2.21	1.633	2.523	1.31	1.183	1.138	2.113	1.758	2.036	1.533	1.533	0.988	2.036	2.113			1.853	2.544	2.344	1.902	2.925	0.727	1.379	0.975	3.769	1.183	3.804	2.68		1.657	1.795	1.398	1.657	0.988
										1.625	2.01	5.162	2.925	3.706	0.727	3.126	2.625	2.327	2.036	1.75	2.88	2.88	3.428	3.428	1.498	1.028	1.6			1.853	2.605			4.801	3.088	0.813	1.463	8.027	1.625	2.137	2.62		1.727	6.617	0.829	1.727	1.398
										0.988	1.838	5.52	2.605	1.957	1.31	3.447	1.853	3.79	2.21	1.895	2.459	2.327	2.18	2.18	1.183	0.988	0.813			1.498	2.838			4.812	2.068	1.028	1.95	4.886	2.645	1.697	1.138		5.688	0.813	1.453	1.625	1.238
										1.758	1.498	5.103	1.853	1.727	1.984	1.31	2.796	3.092	1.853	2.01	1.957	3.201	2.965	2.965	1.09	1.625	1.609			1.238	3.083			8.294	1.673	0.65	1.238	3.5	1.817	1.895	2.366		0.988	1.149	4.111	2.777	1.625
										1.34	2.036	3.413	1.453	2.327	1.727	2.6	1.625	5.725	2.486	1.977	2.767	1.895	2.258	2.258	1.453	1.853	1.853			1.6	2.93			3.579	2.327	0.67	1.31	1.028	1.6	1.34	2.767		4.527	1.398	2.767	2.18	2.298
										3.634	0.988	5.09	2.055	2.763	1.853	2.838	1.388	2.645	0.813	1.727	3.634	1.472	1.34	1.34	1.838	1.902	2.036			0.46	2.62			2.119	2.438	0.829	5.1	8.057	2.119	4.961	5.993		0.988	1.533	1.388	1.817	2.925
										1.453	3.752	4.375	2.366	2.538	2.31	1.6	2.48	4.375		1.6	3.443	2.416	1.6	1.6	1.34	1.238	1.633			1.028	2.186			5.859	0.829	0.363	1.853	2.113	1.625	2.475	3.126		1.625	1.453	2.281	2.366	1.463
										2.068	1.533	2.31	1.041	1.498	1.3	1.388	1.498	2.48		1.895	3.266	1.149	3.825	3.825	1.3	1.697	1.34			2.93	1.533			3.35	1.533	1.472	1.673	2.055	2.782	2.569	2.68		1.31	1.09	2.605	3.579	0.813
										1.238	1.34	2.69	0.813	1.269	1.09	1.183	1.895	2.62		1.895	2.48	3.907	2.544	2.544		1.95	2.327			1.902	1.957			2.281	1.31	0.813	2.907	0.875	2.366	2.62	4.55		1.31	2.113	2.055	2.344	1.498
										0.813	0.988	1.673	1.95	1.957	1.472	2.263	3.478	1.625		1.453	2.281	1.041	2.838	2.838		1.788	1.34			0.46	1.964			3.666	2.18	0.988	3.804	2.843	3.416	3.608	6.827		1.388	1.75	1.657	1.498	0.67
										2.258	1.95	1.34	2.523	1.172	1.727	2.113	2.62	4.724		1.398	0.67	3.393	1.183	1.183		1.657	1.398			1.453	2.93			4.602	2.366	1.34	0.829	1.453	4.746	2.168	1.795		1.31	4.746	2.168	1.625	0.363
										0.919	1.028	1.498	1.75	1.727	1.657	2.88	2.327	3.568		2.113	0.919	3.092	1.633	1.633		2.777	1.817			1.028	2.036			2.21	1.498	0.363	2.645	1.028	2.475	2.523	1.172		1.09	0.813	1.697	1.498	1.6
										1.379	1.498	5.291	1.09	1.453	0.948	2.366	1.625	2.416		1.964	1.673	1.453	1.453	1.453		1.498	1.895			1.697	2.93			1.533	1.138	0.875	2.258	1.838	0.813	2.31	2.523		1.853	0.727	1.453	1.172	0.988
										2.475	1.453	1.028	1.453	1.269	2.625	5.1	1.727	4.253		3.083	1.34	3.634	2.93	2.93		1.498	1.727			0.875	3.083			3.997	3.35	1.657	0.514	2.21	0.65	2.782	1.472		1.172	6.532	1.498	1.172	4.576
										2.366	1.172	1.041	1.533	1.453	1.453	3.155	4.375	2.399		2.475	1.957	1.853	1.498	1.498		2.777	1.09			1.041	1.498			4.483	1.463	1.673	3.608	1.788	1.31	1.625	2.943		0.829	0.488	1.472	3.053	1.138
										1.31	1.028	1.498	1.149	1.697	1.957	3.29	8.376	3.474		2.605	2.486	2.416	3.314	3.314		1.533	1.533			1.453	3.105			3.652	1.625	0.727	1.31	1.758	1.31	1.657	1.333		1.75	1.3	2.137	1.183	0.988
										2.036	1.31	1.09	2.705	2.782	1.498	1.795	1.817	2.925		3.443	1.533	1.379	3.193	3.193		2.48	0.813			1.673	4.372			3.59	2.416	0.46	0.586	0.813	3.205	1.633	2.401		1.3	1.238	1.75	1.183	2.907
										2.569	7.708	2.523	1.183	0.727	1.6	1.697	2.21	3.105		3.447	1.788	1.498	2.544	2.544		2.69	0.829			2.327	2.69			0.919	0.488	0.67	1.31	3.254	1.795	1.795	3.741		1.533	1.895	2.805	2.459	2.777
										1.269	8.637	1.09	0.975	2.137	2.416	4.336	2.055	3.066		2.186	1.895		2.907	2.907		3.238	0.65			1.041	7.477			1.028	1.138	0.689	2.081	3.515	1.498	2.366	4.838		2.838	1.398	2.805	1.673	2.93
										1.31	4.961	1.472	2.544	1.75	1.31	1.977	3.286	1.957		1.902	2.523		4.553	4.553		0.363	2.31			0.988	6.048			0.948		0.875	1.09	2.327	3.575	1.673	4.486		1.533	1.09	0.875	1.788	0.813
										3.083	3.564	1.609	1.984	2.796	1.269	1.542	1.727	3.78		1.853	1.964		1.388	1.388		1.463	1.758			0.988	3.205			3.59			3.564	2.036	1.657	2.327	4.849		3.907	1.625	0.65	1.379	1.028
										1.183	4.253	2.838	1.625	1.542	1.498	1.625	1.902	4.656		2.119	1.75		1.758	1.758		1.138	4.336			0.689	4.238			2.366			7.194	3.474	1.633	0.65	1.084		1.542	1.853	2.763	1.957	2.62
										1.388	1.902	3.126	3.053	1.758	1.388	4.495	2.625	4.599		2.767	2.119		1.041	1.041		0.813	1.838			1.453	4.072			4.4			3.794	1.625	1.31	2.119	1.544		2.438	0.948	2.438	1.673	2.263
										1.041	1.09	0.727	1.388	2.965	1.138	2.93	1.183	3.105		2.366	1.3		3.29	3.29		1.138	1.3			1.388	2.327			1.673			3.35	3.794	1.957	1.625	6.662		0.919	0.975	3.25	1.817	4.238
										2.459	1.6	1.542	1.379	1.817	2.459	3.126	1.673	2.62		2.705	2.119		4.302	4.302		0.488	3.092			0.975	1.977			1.758			4.023	4.111	2.21	0.65	4.138		1.31	0.875	3.083	1.172	1.795
										0.919	2.298	0.813	0.727	2.767	0.67	1.633	1.838	2.113		1.75	1.977		1.817	1.817		1.238	2.168			0.813	4.576			2.137			1.625	1.853	2.081	1.625	1.675		4.653	1.34	2.544	1.453	3.666
										4.066	3.608	1.625	2.838	1.398	0.586	0.975	1.028	3.741		1.183	1.625		1.453	1.453		3.066	3.549			0.65	1.895			2.988			1.795	3.447	1.138	1.028	4.469		6.887	2.21	1.6	1.31	1.817
										3.914	2.875	0.325	1.388	2.763	1.673	7.968	2.569	1.817		3.903	1.75		2.01	2.01		1.6	2.366			1.138	1.625			3.105			3.914	1.172	2.281	0.586	3.343		4.527	1.028	2.168	2.486	1.388
										1.388	1.3	3.053	1.472	2.21	2.327	4.421	3.334	4.275		2.055	1.238		4.724	4.724		1.238	0.813			1.31	4.101			3.568			3.138	1.657	2.275	1.138			2.366	1.31	0.813	0.67	1.3
										1.388	1.625	2.69	1.498	1.498	2.366	5.96	1.902	1.758		2.416	2.327		2.443	2.443		1.498	1.31			1.533	2.777			2.93			2.298	4.29	2.18	1.795			4.576	1.633	1.977	2.168	2.137
										6.048	1.3	0.65	1.453	1.028	1.472	3.794	4.165	6.894		3.205	0.988		5.185	5.185		1.3	1.238			1.3	3.217			1.498			2.907	6.252	1.34	2.399			8.238	3.808	1.028	1.625	2.113
										1.379	1.138	1.498	1.895	2.475	1.028	0.988	1.984	4.625		2.443	1.453		0.919	0.919		1.34	2.645			0.325	2.21			1.463			3.579	3.346	2.625	2.459			2.62	2.569	2.996	1.697	3.608
										0.727	2.475	1.95	0.813	0.948	1.172	0.875	1.172	6.346		2.18	1.75		1.977	1.977		2.763	1.238			0.163	2.767			1.817			2.893	1.453	1.984	1.31			1.463	3.489	2.416	0.813	2.93
										0.975	2.48	1.977	1.379	3.914	1.172	0.514	1.453	2.366		3.9	2.137		2.443	2.443		1.977	1.542			4.942	4.757			2.186			3.489	0.65	1.34	1.34			2.665	5.725	1.984	0.813	1.149
										1.183	1.238	2.366	1.727	3.508	1.3	4.101	1.149	3.122		2.113	2.168		4.596	4.596		1.533	0.829			4.715	2.62			1.609			1.817	2.18	1.31	2.298			1.172	2.569	1.34	1.498	4.114
										2.475	1.838	1.028		2.258	0.875	3.59	1.31	4.435		2.01	1.977		4.738	4.738		0.488	1.34			1.95	3.93			1.041			2.665	10.901	0.829	1.95			4.715	1.657	1.498	1.31	3.138
										3.205	4.143	4.533		0.727	1.183	6.541	1.498	2.843		2.113	1.183		2.119	2.119		2.281	4.462			0.975	4.653			1.028			4.724	2.081	1.533	1.817			7.152	3.023	4.679	1.533	2.62
										2.62	1.238	1.31		1.758	1.625	3.564	1.533	3.314		2.036	2.443		2.399	2.399		1.3	2.605			3.27	1.853			2.777			2.036	3.608	2.21	1.817			2.645	6.581	3.023	1.149	1.542
										2.186	1.758	1.041		1.75	1.673	3.083	1.727	2.298		1.697	0.813		1.498	1.498		1.183	1.3			1.09	2.081			2.705			3.741	1.498	1.34	1.463			2.18	2.186	1.3	1.625	1.398
										1.697	0.689	0.67		0.948	1.3	0.988	1.388	2.081		1.463	2.366		1.853	1.853		1.3	1.673			1.238	2.62			1.31			3.455	2.443	2.523	2.62			1.625	0.875	1.028	2.258	1.31
										1.817	3.393	1.533		2.538	1.028	3.126	0.586	1.957		2.258	2.838		0.875	0.875		3.997	1.149			1.788	1.498			1.398			1.31	2.763	2.416	1.269			4.653	5.852	1.498	1.625	1.853
										1.6	1.633	1.138		2.569	2.119	2.93	1.542	1.853		1.817	3.25		2.31	2.31		2.113	1.95			1.388	2.838			2.298			2.21	2.805	1.817	1.838			4.889	1.172	1.472	1.09	2.186
										1.028	2.983	4.228		1.3	1.31	3.934	2.298	1.95		2.036	1.3		3.549	3.549		1.453	2.036			1.09	4.143			1.388			8.288	6.067	1.657	1.6			4.143	3.706	1.09	1.172	1.817
										1.625	1.838	3.226		1.817	0.975		1.238	1.34		1.028	2.875		3.413	3.413		1.31	2.113			0.46	0.919			1.95			3.564	8.125	6.451	3.455			4.823		1.09	1.533	1.817
										2.01	1.172	3.201		2.724	1.149		3.205	3.684		1.172	1.388		1.472	1.472		4.111	1.984			1.09	3.608			1.388			1.817	4.69	3.634	3.78			5.915		2.263	1.028	1.95
										0.948	1.533	1.34		2.838	1.853		0.813	6.222		2.21	2.569		4.713	4.713		1.984	3.155			1.957	1.498			0.829			2.31	1.673	2.416	1.238			2.21		1.388	1.542	1.31
										0.988	1.398	2.281		2.763	3.863		2.081	4.063		1.041	1.34		2.6	2.6		0.975	1.172			7.358	1.149			0.67			4.228	0.948	1.625	2.665			1.398		3.914	2.93	0.65
										1.138	1.138	3.914		2.893	0.988		4.656	4.823		2.399	1.463		2.523	2.523		1.138	2.782			1.3	0.813			0.813			6.573	0.875	2.68	1.657			1.379		2.416	1.6	1.09
										0.875	2.399	2.68		1.657	1.977		0.919	3.416		2.327	1.633		3.927	3.927		2.569	2.036			0.829	2.01			3.25			4.483	0.813	0.975	2.438			2.705		2.21	1.625	2.93
										2.763	5.323	0.975		1.542	0.514		1.041	5.859		3.954	2.705		1.138	1.138		1.817	3.508				2.763			0.67			3.092	3.314	1.895	1.795			0.875		1.31	1.238	1.727
										1.533	4.515	1.388		1.75	1.95		3.927	5.482		1.183	1.633		4.527	4.527		2.366	4.225				2.907			2.724			2.988	1.697	1.388	2.119			6.858		2.281	2.344	2.18
										1.533	0.727	2.724		1.697	2.366		2.943	4.375		2.055	2.925		0.67	0.67		1.6	2.93				0.829			1.895			3.957	1.657	1.727	1.697			4.111			1.838	0.727
										3.314	0.988	7.849		2.62	1.138		2.763	2.569		1.964	2.263		2.965	2.965		4.942	1.977				2.036			2.18			4.972	2.258	0.65	1.028			2.263			2.69	0.948
										0.988	4.779	2.263		1.625	1.238		1.041	1.788		1.984	2.281		1.75	1.75		1.149	1.817				1.902			1.609			3.575	7.989	2.119	2.416			1.31			1.238	1.398
										1.657	3.27	1.3		1.31	2.168		1.853	4.194		4.143	1.817		2.298	2.298		0.988	2.767				2.275			2.523			2.93	1.673	1.34	1.498			4.238			2.344	1.625
										1.472	2.31	3.597		1.895	3.549		1.964	1.379		1.609	2.88		1.697	1.697		5.98	1.977				0.919			2.544			4.421	1.183	1.673	2.724			1.727			0.813	1.817
										1.3	2.113	2.782		1.31	0.586		1.625	1.172		2.528	2.645		0.67	0.67		4.55	2.93				1.398			3.713			7.085	0.875	2.186	1.697			3.066			0.514	1.238
										1.788	1.633	1.533			0.67		1.895	1.028		2.281	0.875		3.266	3.266		1.957	1.625				3.78			3.738			3.706	0.988	1.498	1.498			5.825			2.838	1.95
										2.01	1.172	2.893			0.829		5.164	3.25		1.453	2.69		3.984	3.984		2.21	0.829				1.75			2.475			1.957	0.586	1.75	1.625			3.709			2.298	1.028
										1.788	1.838	4.687			2.416		1.838	1.31		1.041	1.795		3.984	3.984		1.149	1.853				1.697			3.066			2.416	1.09	0.988	1.95			1.853			2.438	1.788
										1.238	1.09	5.725			1.183		7.4	1.398		1.657	1.269		1.238	1.238		1.453	2.705				1.172			2.443			1.041	2.6	1.75	2.327			1.172			1.625	2.281
										1.853	2.113	0.813			1.673		2.93	2.438		1.269	3.126		4.165	4.165		0.813	1.984				2.62			0.813			6.532	0.988	1.673	1.625			1.957			2.055	1.609
										1.625	2.081	4.848			0.813		1.533	5.077		1.498	1.379		4.216	4.216		0.829	0.988				1.388			1.625			2.763	3.634	1.238	1.533			1.472			1.31	2.438
										2.258	1.533	2.796			1.34		3.752	4.462		1.984	1.09		3.346	3.346		1.817	0.813				2.48			2.186			4.832	4.576	1.498	2.137			2.055			2.838	2.965
										2.113	2.281	4.391			1.633		2.399	2.399		1.727	1.498		2.486	2.486		0.727	1.379				1.453			1.463			7.157	4.972	1.388	2.113			4.875			2.459	1.31
										1.625	0.727	5.006			1.957		2.538	4.162		1.472	2.119		4.02	4.02		1.964	2.281				7.08			3.835			2.366	2.996	2.724	1.727			1.6			0.948	2.036
										1.984	1.09	1.838			1.09		1.238	7.781		1.625	1.533		4.953	4.953		2.18	1.6				2.416			0.727			5.233	4.421	1.34	1.31			1.149			1.498	2.88
										1.31	1.172	1.673			1.3		1.838	2.258		1.498	0.514		3.914	3.914		3.903	0.325				1.041			2.645			3.393	3.083	1.31	0.975			3.634			1.817	2.625
										1.453	0.948	3.105			1.472		2.119	6.412		2.344	0.65		3.036	3.036		0.67	2.137				0.919			0.829			2.081	1.895	2.068	1.172			2.186			2.119	1.625
										2.21	1.09	2.055			1.183		1.633	3.122		1.957	1.817		4.495	4.495		2.366	1.31				2.523			4.462			4.648	0.948	1.183	1.758			1.028			1.463	3.314
										1.269	1.172	4.648			0.813		1.817	1.902		1.6	3.428		4.553	4.553		0.988	4.336				3.852			0.975			2.21	5.402	0.727	1.838			4.757			1.895	3.286
										1.498	1.388	7.849			1.633		1.542	3.023		1.788	2.416		1.041	1.041		6.252	2.275				3.138			2.988			1.498	2.943	1.697	1.149			0.875			1.453	2.01
										1.633	1.609	9.893			0.488		1.6	3.201		1.727	2.275		2.925	2.925		8.614	1.633				1.957			2.113			2.875	2.6	1.788	2.416			1.398			1.795	2.538
										2.081	0.514	1.817			1.533		1.028	4.576		2.113	3.608		3.066	3.066		9.523	1.269				1.498			1.3			2.724	1.453	1.149	1.957			6.5			1.657	1.795
										1.183	2.113	3.652			1.183		2.88	3.677		1.795	1.238		1.75	1.75		2.782	1.977				3.35			1.379			1.388	3.927	2.036	3.914			8.686			1.633	1.977
										2.763	5.563	1.727			2.263		2.996	5.241		1.977	1.533		2.01	2.01		2.298	0.813				2.767			1.398			2.119	2.758	1.138	2.767			1.34			1.388	1.902
										1.453	2.113	2.569			2.366		2.983	6.209		2.665	1.984		2.62	2.62		1.09	1.727				1.657			2.168			0.919	1.75	1.238	2.263			1.625			2.298	1.697
										1.853	2.263	9.822			1.269		2.893	5.814		2.298	2.48		1.697	1.697		1.453	1.633				6.1			1.758			1.498	2.777	1.977	5.365			2.137			2.838	1.657
										1.957	3.083	1.498			0.514		5.006	4.415		1.957	2.782		2.298	2.298		2.281	1.817				0.689			2.275			1.498	1.498	2.399	1.149			1.977			2.01	1.138
										1.34	2.796	3.608			1.902		6.692	4.972		1.472	1.697		1.795	1.795		2.137	1.183				3.79			4.076			2.767	2.544	1.964	2.438			5.859			0.67	1.788
										1.041	1.498	3.608			2.113		1.269	3.835		1.34	2.186		2.93	2.93		1.673	1.697				1.625			2.01			2.416	2.416	1.238	2.965			1.657			1.041	1.673
										1.3	0.813	2.036			0.875		1.453	3.564		1.463	2.31		2.983	2.983		1.817	2.119				1.957			0.975			4.421	1.697	0.813	2.62			4.619			1.31	3.489
										1.453	1.817	0.813			1.498		1.895	3.957		2.137	2.605		2.62	2.62		4.143	1.853				2.01			3.105			4.953	3.79	1.31	4.985			1.028			2.416	3.93
										1.138	0.988	1.853			1.183		3.967	1.398		4.553	1.041		1.31	1.31		1.542	1.172				2.763			2.31			1.269	3.927	1.34	0.919			1.6			0.488	3.105
										0.813	1.472	3.393			0.829		2.763	1.472		2.113	1.453		3.597	3.597		1.817	1.09				2.93			3.254			4.622	0.975	1.75	1.6			1.453			2.137	1.388
										2.186	1.269	1.149			1.34		2.443	0.67		2.036	1.957		2.767	2.767		3.092	0.813				1.172			3.138			2.767	1.269	1.625	3.126			2.965			2.486	4.553
										1.957	2.438	5.103			2.113		2.538	0.727		2.416	1.3		2.186	2.186		3.93	0.975				2.62			1.633			1.817	2.486	2.327	3.254			0.67			0.875	5.525
										1.727	1.172	2.996			1.183		2.119	2.298		0.919			3.205	3.205		3.155	0.988				4.4			0.67			2.62	2.459	2.645	2.544			0.829			1.817	3.515
											0.948	1.269			1.149		1.625	5.632		1.977			3.863	3.863		3.138	1.172				2.996			3.238			0.875	3.35	1.398	1.542			1.183			1.238	2.081
											2.01	3.083			1.673		1.758	5.908		2.081			0.813	0.813		1.183	1.895				3.79			2.544			1.625	4.225	2.438	3.794			0.975			1.041	2.475
											1.269	3.35			1.902		2.366	2.538		2.081			3.35	3.35		1.6	0.948				1.041			2.18			2.399	4.092	1.269	4.29			2.344			1.028	3.804
											1.895	2.777			1.138		3.25	4.495		2.258			1.6	1.6		1.09	0.813				0.975			3.092			1.625	3.634	1.542	3.35			7.001			0.813	3.381
												3.914			2.416		3.794	7.055		1.727			0.813	0.813		2.943	0.65				2.665			2.298			1.533	4.238	1.984	1.041			2.544			1.758	2.69
												2.068			0.919		0.813	0.948		2.93			1.472	1.472		0.727	0.875				4.495			2.438			2.459	1.453	1.3	0.988			1.472			1.31	4.336
												1.498			2.258		2.438	2.538		1.758			1.3	1.3		2.327	2.119				2.538			1.542			3.393	2.475	1.697	1.542			4.878			0.919	3.29
												6.371			0.67		7.503	7.491		3.226			3.105	3.105		1.028	0.727				4.318			1.028			2.69	2.263	0.926	1.183			4.596			0.813	1.853
												10.533			0.829		1.902	5.908		2.665			3.863	3.863		1.172	1.657				2.416			0.488			1.817	1.379	0.975	1.138			3.967			1.149	0.988
												3.428			2.93		2.68	1.625		1.472			1.633	1.633		0.975	1.542				1.041			1.902			0.67	3.634	0.406	0.988			4.265				3.508
												1.31			1.633		4.391	2.137		1.138			1.34	1.34		1.269	1.09				3.549			3.066			0.813	3.053	1.059	2.366			0.875				3.381
												1.657			0.325		1.957	1.673		1.853			1.727	1.727		0.67	1.957				1.957			1.977			1.957	3.5	0.488	2.366			3.346				3.706
												1.817			0.813		1.138	0.948		0.813			1.758	1.758		1.817	1.697				3.193			1.172			1.533	1.172		1.041			1.633				0.488
												3.254			1.625		1.795	1.6		3.126			1.853	1.853		0.813	0.67				1.453			0.975			1.895	3.634		3.416
												3.549			1.817		6.476	2.88		2.327			1.853	1.853			1.09				6.41			2.943			1.964	1.472		3.238
												3.25			0.813		2.763	2.344		0.727			2.6	2.6			0.813				3.381			1.657			1.657	1.463		4.596
												1.817			1.388		3.155	1.3		1.533			1.498	1.498			0.813				1.533			3.794			1.625	2.48		3.967
												1.625			2.843		6.402	3.706		1.977			2.186	2.186			0.919				1.09			2.113			0.829	0.975		1.727
												0.875			1.388		6.633	3.634		1.817			1.472	1.472			1.09				0.67			1.041			1.542	2.081		2.036
												1.895			2.113		3.35	3.27		2.925			1.3	1.3			1.269				0.65			1.498			3.155	1.3		2.459
												1.472			2.298		2.327	4.435		2.168			2.68	2.68			1.09				1.788			1.498			1.398	2.298		2.875
												1.138					5.291	4.579		2.055			1.269	1.269			1.172				3.346			2.69			3.914	5.995		2.996
												5.448					6.734	4.527		1.172			1.533	1.533			0.948				0.46			1.041			1.957	5.223		3.201
												6.013					2.438	1.388		2.281			1.625	1.625			0.727				1.041			0.829			1.269	3.314		1.758
												10.931					2.21	6.631		2.281			2.645	2.645			0.514				1.172			1.028			2.838	0.988		0.919
												4.02					4.253	5.402		2.443			1.853	1.853			1.673				0.948			2.486			1.609	0.813		3.706
												2.186					1.269	4.826		3.5			2.399	2.399			1.041				1.388			1.172			2.93	1.498		4.812
												1.795					1.398	2.943		2.665			1.463	1.463			1.379				1.817			2.625			1.957	1.498		4.4
												5.825					1.472	1.977		1.028			0.65	0.65			1.238				1.625			2.119			1.533	1.238		6.526
												2.18					7.001	2.777		2.805			1.902	1.902			2.443				2.777			1.788			3.334	1.498		2.68
												1.633					3.122	1.388		2.416			1.75	1.75			1.31				1.34			1.041			3.59	2.168		2.528
												1.3					11.7	1.817		1.09			2.281	2.281			1.138				1.498			1.463			3.036	5.139		3.35
												4.724					5.825	3.634		1.817			1.149	1.149			1.657				4.832			0.988			2.605	1.853		5.554
												2.62					3.25	9.822		2.119			1.498	1.498			1.895				1.149			2.544			3.478	1.788		2.01
												1.09					4.471	5.306		2.036			1.697	1.697			0.975				1.727			2.18			4.782	2.758		3.825
												3.35					6.279	3.515		1.453			0.829	0.829			2.137				1.838			1.542			3.443	4.225		0.813
												3.568					1.853	0.919		3.914			2.805	2.805			1.964				1.657			1.498			1.09	2.438		3.428
												2.137					2.705	2.943		3.066			1.817	1.817			0.975				0.67			1.977			1.957	3.835		2.93
												2.186					3.155	4.886		2.21			0.975	0.975			0.988				1.09			1.472			1.625	5.306		3.652
												2.281					3.713	3.903		1.398			3.914	3.914			2.988				1.902			1.172			0.875	5.584		2.93
												0.948					3.27	6.532		2.796			4.715	4.715			1.758				1.041			1.788			1.09	1.379		2.459
												0.829					2.62	0.813		1.533			1.498	1.498			1.657				1.498			2.438			1.633	0.67		6.209
												1.398					2.186	0.948		2.113			2.907	2.907			0.975				0.488			4.388			1.795	1.09		2.965
												0.975					4.265	1.957		1.609			3.677	3.677			1.895				3.066			2.523			0.829	2.068		1.657
												1.609					3.201	1.149		1.795			2.416	2.416			1.028				0.875			1.817			3.393	1.31		2.258
												1.817					2.777	1.31		1.138			1.472	1.472			1.172				1.75			2.88			4.471	2.569		3.549
												2.119					2.081	9.365		2.275			0.829	0.829			1.138				0.948			1.984			2.298	0.919		2.48
												1.172					3.794	4.29		1.09			3.804	3.804			1.388				0.813			2.21			2.796	6.581		6.404
												1.028					1.453	1.758		2.665			1.31	1.31			3.954				1.028			2.01			2.69	4.483		1.895
												3.954					2.327	3.515		1.398			3.393	3.393			2.965				3.713			2.366			2.081	1.149		1.838
												3.93					2.399	1.6		1.09			2.327	2.327			0.813				1.09			3.79			2.48	2.523		3.579
												2.843					4.063	5.535		2.988			3.088	3.088			0.875				0.488			2.119			3.706	0.975		4.823
												2.416					1.398	8.281		2.875			3.053	3.053			1.817				8.736			2.88			2.796	4.421		3.138
												1.31					6.694	1.817		1.625			3.25	3.25			1.498				1.028			2.996			2.18	3.155		1.498
												2.459					1.238	7.994					2.665	2.665			2.996				0.65			2.438			3.105	2.01		3.59
												2.782					0.829	3.413					1.697	1.697			3.105				2.21			1.964			2.625	1.34		5.306
												2.18					6.404	7.139					2.843	2.843			1.34				3.155			2.544			5.888	0.813		2.081
												2.805					2.796	3.508					1.3	1.3			1.31				0.727			2.782			4.599	0.875		1.817
												2.93					1.498	2.137					2.055	2.055			1.75				0.67			2.475			3.59	0.65		6.209
												3.59					1.633	1.817					1.95	1.95			1.138				0.813			1.453			3.677	0.988		2.758
												1.533					1.633	3.334					1.633	1.633							1.379			4.4			4.253	1.75		6.385
												3.489					5.547	8.161					4.114	4.114							0.813			4.562			0.975	0.813		7.4
												1.172					3.25	6.209					1.34	1.34							3.201			1.149			3.205	0.727		3.564
												2.416					4.327	2.705					4.302	4.302							3.443			2.93			1.75	0.813		4.36
												3.706					2.62	4.875					2.538	2.538							2.081			1.149			1.957			2.119
												2.724					3.217	2.523					2.055	2.055							4.942			3.508			2.258			2.186
												3.752					1.625	6.873					1.6	1.6							4.178			2.645			2.48			2.544
												1.625					1.172	4.878					1.533	1.533							1.31			1.795			2.965			2.538
												1.625					4.143	4.092					2.18	2.18							1.31			2.036			2.875			6.385
												2.88					3.447	3.579					1.673	1.673							3.769			2.988			1.388			5.834
												3.863					1.625	2.01					4.889	4.889							3.927			4.562			1.697			3.201
												1.977					3.93	4.092													2.569			3.752			1.34			3.083
												4.599					5.584	7.491													1.895			1.34			2.31			1.6
												8.668					3.053	1.149													1.75			2.605			5.251			4.228
												6.108					1.472	1.533													1.388			1.957			1.895			2.907
												3.903					2.544	3.769													1.3			2.068			2.443			1.75
												4.02					2.758	0.363													1.31			2.983			1.853			4.421
												3.105					4.471	1.853													3.393			3.023			2.988			3.254
												1.957					1.6	0.586													2.93			2.119			2.168			1.09
												2.137					2.036	3.984													1.388			1.957			3.478			0.727
												1.172					3.226	1.633													1.498			3.93			0.919			4.974
												1.472					1.472	3.914													6.338			5.402			2.055			2.796
												3.508					3.515	1.388													3.927			2.081			4.974			4.87
												1.673					1.172	2.62													1.977			1.817			1.379			2.055
												3.35					1.6	6.209													1.838			2.93			1.028			2.838
												2.168					3.254	2.705													4.421			3.79			0.988			7.216
												1.95					2.48	3.105													3.138			3.126			1.138			3.634
												2.327					0.727	4.143													2.298			2.055			1.727			2.01
												0.813					0.586	2.081													3.957			2.036			2.275			1.817
												2.416					1.34	1.028													2.843			2.18			1.625			2.137
												2.763					1.09	4.738													6.067			3.193			1.633			3.254
												1.795					0.988	2.416													1.149			2.443			0.975			2.843
												2.965					1.817	4.732													0.813			3.852			1.028			2.528
												3.478					3.155	2.996													0.727			1.75			2.081			3.455
												2.21					3.393	3.9													3.652			2.113			2.327			3.066
												0.875					2.119	4.02													2.763			2.763			1.463			2.119
												4.178					1.625	2.62													0.975			2.113			1.957			3.254
												2.767					1.657	1.09													4.153			2.68			2.036			3.416
												2.93					2.055	3.238													1.453			2.399			2.113			2.93
												2.263					0.727	2.68													2.62			2.475			1.853			3.741
												2.137					1.269	1.09													0.988			1.957			1.388			1.633
												2.137					1.172	2.93													1.09			4.013			0.813			2.796
												1.957					1.727	3.088													0.875			2.036			0.975			4.165
												1.183					1.041	1.453													2.327			1.977			1.398			5.993
												1.673					3.954	4.29													4.253			4.238			0.488			3.036
												2.782					3.954	3.023													0.988			3.266			0.65			3.579
												1.964					0.919	4.114													1.673			3.863			2.275			4.875
												1.028					1.838	2.281													0.727			2.366			1.95			1.758
												0.813					0.875	3.508													2.281			3.083			0.829			4.063
												2.01					1.041	2.943													1.853			2.055			2.416			3.29
												1.977					1.149	2.475													1.388			1.795			1.498			4.391
												1.673					6.494	4.036													3.455			1.34			1.853			2.258
												1.542					1.041	3.579													4.216			1.028			1.788			2.645
												3.706					1.533	6.989													3.29			2.327			1.3			5.372
												2.081					3.934	4.533													1.269			1.984			1.853			1.817
												3.25					2.724	1.75													1.31			1.34			2.907			3.608
												1.379					3.59	1.758													2.62			0.67			1.609			2.258
												4.238					1.379	2.988													1.957			2.327			0.727			1.028
												1.463					1.183	1.633													3.286			4.076			1.31			3.741
												1.269					6.1	2.843													4.375			2.62						3.105
												1.895					3.957	1.149													1.625			2.6						4.137
												2.645					6.694	2.438													1.472			2.48						3.393
												1.727					4.875	2.538													1.75									3.914
												1.172					8.198	5.286													0.975									5.045
												2.298					1.379	1.31													1.172									4.023
												4.889					6.31	1.533													0.875									3.254
												3.27					9.724	4.823													1.673									2.475
												3.927					2.036	9.621													1.853									3.752
												4.391					2.366	4.87													5.787									1.138
												2.777					2.258	2.18													1.788									2.645
												1.6					6.209	1.149													3.126									4.596
												2.782					1.388	3.608													1.817									2.705
												0.586					2.68	3.575													1.238									2.137
												1.138					1.463	1.957													2.366									2.724
												3.25					4.293	0.813													1.6									2.68
												1.041					1.498	2.327													2.366									4.111
												4.495					0.65	1.31													1.31									1.149
												2.438					1.172	1.957													1.895									3.254
												2.01					1.853	1.533													2.168									1.75
												4.483					4.527	3.314													0.988									2.625
												2.777					3.416	3.25													1.3									2.777
												1.795					1.09	0.948													1.398									2.081
												3.036					2.31	1.853													1.472									1.388
												3.568					4.375	1.964													1.817									2.893
												2.6					2.298	1.472													1.31									1.238
												4.153					2.69	0.65													0.67									1.388
												3.023					1.838																							1.964
												1.3					1.379																							2.327
												1.472					0.988																							3.226
												2.763					1.957																							2.298
												2.113					7.503																							0.727
												4.738					6.508																							4.02
												3.954																												3.515
												4.889																												3.036
												1.673																												0.727
												1.149																												3.126
												1.269																												2.486
												0.875																												2.081
												2.01																												1.95
												4.111																												1.657
												2.893																												2.113
												2.69																												1.853
												1.75																												0.988
												0.813																												1.041
												1.472																												2.327
												1.6																												1.6
												1.498																												2.62
												2.523																												0.813
												2.298																												2.782
												1.75																												5.203
												3.393																												1.183
												1.34																												1.964
												1.472																												1.34
												1.853																												3.575
												1.727																												2.69
												2.137																												2.327
												2.486																												2.925
												2.724																												0.975
												1.609																												3.903
												4.375																												3.652
												2.62																												4.372
												0.65																												2.366
												2.137																												1.977
												2.69																												2.21
												4.602																												2.21
												1.984																												0.67
												1.964																												2.21
												3.381																												3.29
												1.498																												3.706
												2.93																												1.463
												1.625																												2.838
												4.253																												2.782
												2.523																												2.416
												1.472																												2.93
												1.34																												1.788
												0.727																												2.438
												1.463																												2.438
												2.366																												1.533
												1.31																												3.35
												1.238																												2.843
												1.633																												2.036
																																								4.153
																																								2.416
																																								5.251
																																								1.542
																																								1.75
																																								2.88
																																								1.453
																																								3.105
																																								2.69
																																								1.398
																																								6.045
																																								3.914
																																								1.957
																																								2.186
																																								2.036
																																								3.334
																																								3.29
																																								1.498
																																								2.298
																																								2.275
																																								2.438
																																								1.853
																																								2.068
																																								2.31
																																								2.475
																																								1.379
																																								3.515
																																								2.327
																																								1.09
																																								2.569
																																								2.625
																																								1.498
																																								2.724
																																								3.608
																																								2.068
																																								0.975
																																								1.388
																																								0.689
																																								1.453
																																								2.93
																																								2.119
																																								1.542
																																								3.706
																																								2.569
																																								2.416
																																								2.081
																																								1.183
																																								1.902
																																								3.314
																																								2.438
																																								1.895
																																								1.895
																																								2.21
																																								1.34
																																								5.33
																																								1.172
																																								2.796

## Sheet: Supp. Fig. 1
Supp. Fig. 1B	Transcript levels of Pkd1 and Ankmy2
	Pkd1					Ankmy2
	HoxB7-Cre; Pkd1f/+; Ankmy2f/+	HoxB7-Cre; Pkd1f/f; Ankmy2+/+	HoxB7-Cre; Pkd1f/f; Ankmy2f/f	HoxB7-Cre; Pkd1f/+; Ankmy2f/f		HoxB7-Cre; Pkd1f/+; Ankmy2f/+	HoxB7-Cre; Pkd1f/f; Ankmy2+/+	HoxB7-Cre; Pkd1f/f; Ankmy2f/f	HoxB7-Cre; Pkd1f/+; Ankmy2f/f
	1.004	0.518	0.762	0.35		1.001	0.638	0.603	0.495
	1.028	0.762	0.622	0.352		1.245	0.858	0.653	0.604
	0.529	0.395	0.318			0.745	0.594	0.37
		0.348	0.414				0.712	0.523
		0.405	0.901				0.621	0.785
		0.82					0.985
		1.086					1.164

## Sheet: Supp. Fig. 3
Supp. Fig. 3A	Transcript levels of Pkd1 and Ankmy2
	Pkd1					Ankmy2
	Con	Pkd1	Dko	Ank		Con	Pkd1	Dko	Ank
	1.004	0.653	0.507	0.881		1.005	0.665	0.306	0.243
	0.961	0.918	0.797	0.733		1.089	1.04	0.36	0.406
	1.139	0.904	0.769	1.182		1.067	0.566	0.389	0.45
		0.848	0.537				0.864	0.475
		0.43	0.812				0.525	0.56
		0.644	0.693				0.612	0.313
		0.724	0.751				0.859	0.458
		1.602					1.022
		0.402					0.7
		0.461					0.791
		0.309					1.032
		0.545					0.991
		0.729					0.706
		0.981					0.853
		0.695					0.782

## Sheet: Supp. Fig. 4
Supp. Fig. 4A						Supp. Fig. 4B						Supp. Fig. 4C
	2-KW / BW (mg/g)						Cystic Index (%)						Cystic area (µm2)
	Con	Pkd1	Dko	Ank			Con	Pkd1	Dko	Ank			PKD-LTL+	DKO-LTL+	PKD-AQP2+	DKO-AQP2+
	9.43	22.988	37.906	9.193			2.041	15.884	31.812	4.512		average
	10.901	17.698	22.379	10.711			2.04	22.784	23.899	3.271		animal 1	22944.3	11953.3	20358.9	12360.9
	9.521	41.856	37.106	10.222			1.157	42.884	32.636	0.938		animal 2	10520	21463.9	8676.63	23842.5
	10.773	36.825	59.429				5.556	39.186	38.791	3.542		animal 3	24360	28650.7	26482.4	24914.3
	10.683	34.685	32.707				5.563	26.595	30.83	2.428
	11.796	82.887	172.775				4.37	49.798	64.834	4.072		each cystic area
	11.13	202.443	37.025				3.268	57.607	43.723			animal 1	15988.7	18094.2	6968.43	16609.4
	9.891	15.206	12.261				3.165	16.603	9.62				5319.7	22823.2	18350.6	4251.53
	9.818	11.281					3.639	16.723	26.894				39196.8	18093.7	4074.92	6826.03
	9.146	22.826					3.702	39.028	22.771				26354.7	9495.6	27568.2	2762.1
	10.81						3.241	39.103	37.243				10827.4	16745	5823.36	4423.93
	10.273						2.22	34.083	39.336				23823.7	13441.6	18184.6	10412.1
								40.832	35.233				8177.72	5973.78	9995.04	11806.4
								56.21	55.914				5895.61	6653.22	5056.04	31160.2
									36.661				43749.2	7467.44	20601.1	11147.3
									9.274				81803.8	20862.2	32866.4	9124.19
													24876.3	16999.8	9796.02	16262.1
													52703.9	15187.1	6915.19	9044.34
													5018.43	17087.3	23049.2	9534.9
													10045.3	22959.2	28044	8138
													54282.1	5416.88	28332.2	18742.8
													19915.3	4312.38	18439.8	15184.6
													12950.2	21482.5	22521.5	13737
													7453.92	9155.46	60735.9	8044.2
													22293.7	8687.3	8690.67	20478.1
													13540.5	13865	3345.2	15666.3
													7587.44	8094.9	10976.2	7088.43
													16070.2	8356.45	4666.04	5443.08
													6713.64	4902.66	92708.6	15206.1
													11564.3	11756.6	9651.94	8896.03
													44734.9	7306.45	11033.6	14493.8
													47133.6	7317.02	8377.58	7085.89
													17605.3	6145.33	51185.3	10391.8
													22949.1	3910.13	10914	19439.9
													14616.3	17610.8	20753.2	14999.5
													15136.4	8394.9	31141.2	24427.9
												animal 2	13205.9	9704.76	6967.58	10421
													27403	6785.47	4505.06	8092.37
													12616.9	23690.2	3629.99	36555.1
													7865.47	29076.2	2554.64	24043.9
													11824.2	22677.4	4733.65	15620.7
													3600.41	12880.1	35552.4	63104.6
													5501.81	22972.7	23425.7	39951.4
													4268.01	66124.4	10216.9	44639.9
													9547.57	12147.4	10546.4	8031.52
													15956.6	19396.8	7224.06	30119.5
													3746.61	27822.6	25934.3	12556.4
													4557.87	9195.18	32728.2	11234.3
													3346.89	8583.35	13382.5	3212.52
													8668.7	46512.1	4660.97	7758.14
													6929.55	11854.6	4923.36	28841.7
													8417.3	15154.2	4284.07	2391.54
													4128.58	13565.9	8259.69	1992.25
													3014.78	29282.9	4769.56	40231.6
													5609.14	31113.3	2249.57	15646.4
													4141.68	35928.9	12286.4	79562.7
													7446.31	28574.3	4324.63	71404
													5717.31	16950.4	4314.49	82958.2
													7829.13	13193.2	2384.78	2856.75
													7133.64	18839.1	5006.6	15096.7
													9324.9	10817.7	9234.48	4707.87
													11121.9	16206.3	3792.66	1273.94
													11199.3	44518.2	2055.2	19186.4
													25491.5	18346	2386.05	26345.8
													7620.82	11317.1	1991.4	3802.38
													58364.6	10687.1	1973.65	3635.48
												animal 3	317128	25029.6	4008.58	5826.74
													14640.8	11864.7	11730.4	54310
													14322.6	18619.8	3934.64	2936.61
													7372.37	74597.1	7615.33	5106.32
													24297.4	14209.8	77400.2	8214.06
													14953.9	16496.6	50517.7	1982.11
													10916.6	11924.3	12982.8	316784
													10343.6	16897.1	8608.28	63938.2
													8763.35	9016.45	16161.9	22877.7
													7401.1	21270.4	243187	4334.35
													5411.39	50782.6	11807.7	4962.66
													9358.7	27487.5	7093.5	6629.56
													22114.6	54666.6	11465.5	5325.19
													4693.51	47301.8	8118.99	8611.66
													3791.4	21607.5	10934.3	4986.74
													9147.01	16726	7145.47	2210.7
													8138.85	8794.62	5947.16	4004.35
													8581.24	35999.9	6522.23	2602.39
													26347.9	22181.3	5461.25	4170.41
													5227.17	7572.65	20800.1	28233.3
													7283.64	7573.92	76636.6	35499.2
													40814.2	106736	21218.4	23256.7
													15516.7	25585.3	21437.7	23344.1
													6346.88	16969.4	8220.4	7125.19
													20082.6	18197.7	59421.4	12495.2
													30586	23835.6	13276.9	2053.09
													25623.3	17442.2	10121.8	5228.01
													17895.6	18722.5	14091.9	27461.7
													9419.55	83264.9	19499.5	50312.4
													24280.9	28148.4	19104	2605.34

[truncated: 2 more sheets: Supp. Fig.5, Supp. Fig.6]
